# Supplementary material for: A Mathematical Model for the Determination of Steady-State Cardiolipin Remodeling Mechanisms Using Lipidomic Data
Source: PLoS One. 2011 Jun 10;6(6):e21170. doi: 10.1371/journal.pone.0021170 (PMC3112230; doi:10.1371/journal.pone.0021170)
Supplement: Table S2 — Observed and model-predicted cardiolipin distribution for 14 samples and B6 tissues. (XLS) [file pone.0021170.s003.xls]

## Sheet: BV2 vitro
CL	OBSERVED	PREDICTED
1900-01-02 16:00:00	0	0.000106698
1900-01-02 16:01:00	0	0.000948926
1900-01-02 16:02:00	0	0.00316477
1900-01-02 16:03:00	0	0.00469103
1900-01-02 16:04:00	0	0.00260751
1900-01-02 18:00:00	0	0.000187027
1900-01-02 18:01:00	0	0.00297834
1900-01-02 18:02:00	0.0169489	0.0144702
1900-01-02 18:03:00	0.0175157	0.028773
1900-01-02 18:04:00	0.0212059	0.0215235
1900-01-02 18:05:00	0	0.00222803
1900-01-02 18:06:00	0	0.000417804
1900-01-02 20:00:00	0	0.000122937
1900-01-02 20:01:00	0	0.00282213
1900-01-02 20:02:00	0.0369954	0.0215997
1900-01-02 20:03:00	0.0466995	0.0618544
1900-01-02 20:04:00	0.0636565	0.064535
1900-01-02 20:05:00	0.0180185	0.0148583
1900-01-02 20:06:00	0	0.00525488
1900-01-02 20:07:00	0	0.00167808
1900-01-02 20:08:00	0	2.51045e-05
1900-01-02 22:00:00	0	9.88006e-05
1900-01-02 22:01:00	0	0.00149646
1900-01-02 22:02:00	0.0131196	0.0126664
1900-01-02 22:03:00	0.0478485	0.0543131
1900-01-02 22:04:00	0.0968554	0.0853402
1900-01-02 22:05:00	0.0121872	0.0357114
1900-01-02 22:06:00	0.0132436	0.0189146
1900-01-02 22:07:00	0.00606247	0.011693
1900-01-02 22:08:00	0.00922761	0.00459293
1900-01-02 22:09:00	0	0.00282248
1900-01-02 22:10:00	0	6.70419e-07
1900-01-03	0	8.66067e-05
1900-01-03 00:01:00	0	0.00127837
1900-01-03 00:02:00	0	0.00600992
1900-01-03 00:03:00	0.00870993	0.018965
1900-01-03 00:04:00	0.0359311	0.0459229
1900-01-03 00:05:00	0.0479479	0.0388995
1900-01-03 00:06:00	0.0314117	0.028331
1900-01-03 00:07:00	0.0134232	0.0252032
1900-01-03 00:08:00	0.00705836	0.0193055
1900-01-03 00:09:00	0.0084023	0.0169313
1900-01-03 00:10:00	0.0117232	0.00191625
1900-01-03 00:11:00	0	0.000324281
1900-01-03 00:12:00	0	6.71388e-09
1900-01-03 02:00:00	0	3.62282e-05
1900-01-03 02:01:00	0	0.000751101
1900-01-03 02:02:00	0	0.00473482
1900-01-03 02:03:00	0	0.00839642
1900-01-03 02:04:00	0	0.00681031
1900-01-03 02:05:00	0.00432407	0.0196235
1900-01-03 02:06:00	0.00760092	0.020998
1900-01-03 02:07:00	0.00936911	0.0204233
1900-01-03 02:08:00	0.0111689	0.0253139
1900-01-03 02:09:00	0.00798897	0.0330678
1900-01-03 02:10:00	0.0067984	0.00854751
1900-01-03 02:11:00	0.00479154	0.00285888
1900-01-03 02:12:00	0.00523923	0.0012374
1900-01-03 02:13:00	0	1.27986e-05
1900-01-03 04:00:00	0	1.91906e-05
1900-01-03 04:01:00	0	0.000208729
1900-01-03 04:02:00	0	0.00150304
1900-01-03 04:03:00	0	0.00517795
1900-01-03 04:04:00	0	0.00317888
1900-01-03 04:05:00	0.00356566	0.00432693
1900-01-03 04:06:00	0.00591627	0.00930414
1900-01-03 04:07:00	0.00676154	0.00719393
1900-01-03 04:08:00	0.0114115	0.0113547
1900-01-03 04:09:00	0.0115137	0.0228416
1900-01-03 04:10:00	0.00961963	0.012381
1900-01-03 04:11:00	0.0080546	0.00643636
1900-01-03 04:12:00	0.0312739	0.00504286
1900-01-03 04:13:00	0.0217525	0.00138295
1900-01-03 04:14:00	0	0.0010928
1900-01-03 04:15:00	0	1.69645e-07
1900-01-03 06:00:00	0	1.21813e-05
1900-01-03 06:01:00	0	0.000139816
1900-01-03 06:02:00	0	0.000276875
1900-01-03 06:03:00	0	0.00032918
1900-01-03 06:04:00	0	0.00158021
1900-01-03 06:05:00	0	0.00146395
1900-01-03 06:06:00	0	0.00197829
1900-01-03 06:07:00	0	0.0032312
1900-01-03 06:08:00	0	0.00399853
1900-01-03 06:09:00	0.00887572	0.00334203
1900-01-03 06:10:00	0.00679748	0.00688071
1900-01-03 06:11:00	0.00376357	0.00575646
1900-01-03 06:12:00	0.00873291	0.00547676
1900-01-03 06:13:00	0.00502189	0.00333049
1900-01-03 06:14:00	0.00752215	0.00416957
1900-01-03 06:15:00	0.0081915	0.000525757
1900-01-03 06:16:00	0	8.203e-05
1900-01-03 08:00:00	0	2.66901e-06
1900-01-03 08:01:00	0	4.94011e-05
1900-01-03 08:02:00	0	0.000243258
1900-01-03 08:03:00	0	8.68589e-05
1900-01-03 08:04:00	0	0.000226674
1900-01-03 08:05:00	0	0.00070166
1900-01-03 08:06:00	0	0.000406745
1900-01-03 08:07:00	0	0.000838471
1900-01-03 08:08:00	0	0.00247318
1900-01-03 08:09:00	0	0.00105284
1900-01-03 08:10:00	0	0.00130473
1900-01-03 08:11:00	0	0.00293516
1900-01-03 08:12:00	0	0.00153232
1900-01-03 08:13:00	0	0.00181703
1900-01-03 08:14:00	0.0506679	0.00401958
1900-01-03 08:15:00	0.0364429	0.0012959
1900-01-03 08:16:00	0.00879135	0.000407998
1900-01-03 08:17:00	0.00616704	0.000298573
1900-01-03 08:18:00	0	1.60746e-06
1900-01-03 10:00:00	0	1.36526e-06
1900-01-03 10:01:00	0	3.03565e-06
1900-01-03 10:02:00	0	4.8249e-06
1900-01-03 10:03:00	0	4.55185e-05
1900-01-03 10:04:00	0	2.9956e-05
1900-01-03 10:05:00	0	6.31716e-05
1900-01-03 10:06:00	0	0.000125727
1900-01-03 10:07:00	0	0.000126603
1900-01-03 10:08:00	0	0.000163743
1900-01-03 10:09:00	0	0.000448553
1900-01-03 10:10:00	0	0.000304186
1900-01-03 10:11:00	0	0.000468562
1900-01-03 10:12:00	0	0.000529941
1900-01-03 10:13:00	0	0.000490315
1900-01-03 10:14:00	0	0.000475731
1900-01-03 10:15:00	0	0.000787698
1900-01-03 10:16:00	0	0.000454388
1900-01-03 10:17:00	0	0.000579137
1900-01-03 10:18:00	0	0.000131035
1900-01-03 10:19:00	0	0.000180193
1900-01-03 12:00:00	0	5.9828e-07
1900-01-03 12:01:00	0	5.53679e-06
1900-01-03 12:02:00	0	7.80898e-07
1900-01-03 12:03:00	0	4.85513e-06
1900-01-03 12:04:00	0	2.07995e-05
1900-01-03 12:05:00	0	8.15205e-06
1900-01-03 12:06:00	0	1.97259e-05
1900-01-03 12:07:00	0	9.17555e-05
1900-01-03 12:08:00	0	2.6049e-05
1900-01-03 12:09:00	0	5.27521e-05
1900-01-03 12:10:00	0	0.000175453
1900-01-03 12:11:00	0	7.14445e-05
1900-01-03 12:12:00	0	9.7786e-05
1900-01-03 12:13:00	0	0.000357163
1900-01-03 12:14:00	0	9.92109e-05
1900-01-03 12:15:00	0	0.00011363
1900-01-03 12:16:00	0	0.000318475
1900-01-03 12:17:00	0	0.000115702
1900-01-03 12:18:00	0	9.21957e-05
1900-01-03 12:19:00	0	0.000320988
1900-01-03 12:20:00	0	4.6474e-05
1900-01-03 12:21:00	0	6.76949e-06
1900-01-03 14:00:00	0	2.30553e-15
1900-01-03 14:01:00	0	1.36327e-11
1900-01-03 14:02:00	0	4.64807e-07
1900-01-03 14:03:00	0	1.22663e-07
1900-01-03 14:04:00	0	6.54006e-07
1900-01-03 14:05:00	0	1.60639e-06
1900-01-03 14:06:00	0	1.03533e-06
1900-01-03 14:07:00	0	2.02962e-06
1900-01-03 14:08:00	0	7.68032e-06
1900-01-03 14:09:00	0	3.23958e-06
1900-01-03 14:10:00	0	8.91916e-06
1900-01-03 14:11:00	0	1.39492e-05
1900-01-03 14:12:00	0	8.80958e-06
1900-01-03 14:13:00	0	1.44561e-05
1900-01-03 14:14:00	0	3.11188e-05
1900-01-03 14:15:00	0	1.23134e-05
1900-01-03 14:16:00	0	2.95359e-05
1900-01-03 14:17:00	0	2.64524e-05
1900-01-03 14:18:00	0	1.48993e-05
1900-01-03 14:19:00	0	2.19977e-05
1900-01-03 14:20:00	0	3.09188e-05
1900-01-03 14:21:00	0	6.82843e-06
1900-01-03 14:22:00	0	2.35828e-05
1900-01-03 16:00:00	0	5.02909e-08
1900-01-03 16:01:00	0	2.50802e-13
1900-01-03 16:02:00	0	3.32321e-08
1900-01-03 16:03:00	0	2.22971e-07
1900-01-03 16:04:00	0	6.29781e-08
1900-01-03 16:05:00	0	1.10504e-07
1900-01-03 16:06:00	0	1.16687e-06
1900-01-03 16:07:00	0	2.0029e-07
1900-01-03 16:08:00	0	5.30027e-07
1900-01-03 16:09:00	0	2.88925e-06
1900-01-03 16:10:00	0	9.09486e-07
1900-01-03 16:11:00	0	9.43652e-07
1900-01-03 16:12:00	0	7.55505e-06
1900-01-03 16:13:00	0	1.54257e-06
1900-01-03 16:14:00	0	2.13714e-06
1900-01-03 16:15:00	0	1.10329e-05
1900-01-03 16:16:00	0	3.31338e-06
1900-01-03 16:17:00	0	1.8003e-06
1900-01-03 16:18:00	0	1.70152e-05
1900-01-03 16:19:00	0	2.65402e-06
1900-01-03 16:20:00	0	2.17589e-06
1900-01-03 16:21:00	0	1.24132e-05
1900-01-03 16:22:00	0	3.04761e-06
1900-01-03 16:23:00	0	9.49532e-19
1900-01-03 16:24:00	0	1.06906e-05

## Sheet: B6
CL	OBSERVED	PREDICTED
1900-01-02 16:00:00	0	3.73638e-08
1900-01-02 16:01:00	0	6.65308e-07
1900-01-02 16:02:00	0	4.44247e-06
1900-01-02 16:03:00	0	1.31839e-05
1900-01-02 16:04:00	0	1.46722e-05
1900-01-02 18:00:00	0	2.78826e-07
1900-01-02 18:01:00	0	8.76145e-06
1900-01-02 18:02:00	0	8.49169e-05
1900-01-02 18:03:00	0	0.000338638
1900-01-02 18:04:00	0	0.000512351
1900-01-02 18:05:00	0	0.000115003
1900-01-02 18:06:00	0	3.1557e-05
1900-01-02 20:00:00	0	7.93725e-07
1900-01-02 20:01:00	0	3.53804e-05
1900-01-02 20:02:00	0.00460567	0.00052875
1900-01-02 20:03:00	0.00586252	0.00299386
1900-01-02 20:04:00	0.00576481	0.00619622
1900-01-02 20:05:00	0	0.00262729
1900-01-02 20:06:00	0	0.00111254
1900-01-02 20:07:00	0	0.000302088
1900-01-02 20:08:00	0	2.54524e-05
1900-01-02 22:00:00	0	1.04575e-06
1900-01-02 22:01:00	0	5.92776e-05
1900-01-02 22:02:00	0.0017082	0.0012184
1900-01-02 22:03:00	0.0129174	0.0105011
1900-01-02 22:04:00	0.0278644	0.0312528
1900-01-02 22:05:00	0.013591	0.0193174
1900-01-02 22:06:00	0.00852983	0.0113775
1900-01-02 22:07:00	0.00763249	0.00624117
1900-01-02 22:08:00	0.00170191	0.00151595
1900-01-02 22:09:00	0	0.000422957
1900-01-02 22:10:00	0	9.12385e-06
1900-01-03	0	5.94902e-07
1900-01-03 00:01:00	0	3.90498e-05
1900-01-03 00:02:00	0	0.000987891
1900-01-03 00:03:00	0.00576481	0.0115908
1900-01-03 00:04:00	0.0703462	0.0563698
1900-01-03 00:05:00	0.047025	0.0462675
1900-01-03 00:06:00	0.0331238	0.0376913
1900-01-03 00:07:00	0.0422514	0.0386967
1900-01-03 00:08:00	0.0181131	0.0166947
1900-01-03 00:09:00	0.00684209	0.00863043
1900-01-03 00:10:00	0.0044399	0.0020346
1900-01-03 00:11:00	0	0.000320486
1900-01-03 00:12:00	0	1.22648e-06
1900-01-03 02:00:00	0	9.41248e-08
1900-01-03 02:01:00	0	5.32175e-06
1900-01-03 02:02:00	0	0.000109048
1900-01-03 02:03:00	0	0.000938242
1900-01-03 02:04:00	0	0.00287183
1900-01-03 02:05:00	0.00469267	0.00348677
1900-01-03 02:06:00	0.0202017	0.0156387
1900-01-03 02:07:00	0.0626226	0.06952
1900-01-03 02:08:00	0.0507426	0.0511285
1900-01-03 02:09:00	0.0402729	0.047795
1900-01-03 02:10:00	0.0266416	0.0240296
1900-01-03 02:11:00	0.0106197	0.00763716
1900-01-03 02:12:00	0.00271761	0.00216933
1900-01-03 02:13:00	0	0.000121133
1900-01-03 04:00:00	0	6.4302e-09
1900-01-03 04:01:00	0	2.8476e-07
1900-01-03 04:02:00	0	4.22201e-06
1900-01-03 04:03:00	0	2.40562e-05
1900-01-03 04:04:00	0	6.32791e-05
1900-01-03 04:05:00	0	0.00022582
1900-01-03 04:06:00	0.0017634	0.00146002
1900-01-03 04:07:00	0.00279009	0.00419099
1900-01-03 04:08:00	0.0100856	0.0162822
1900-01-03 04:09:00	0.0523993	0.0645577
1900-01-03 04:10:00	0.0615159	0.0666604
1900-01-03 04:11:00	0.0377784	0.0365241
1900-01-03 04:12:00	0.0261316	0.0242989
1900-01-03 04:13:00	0.00750278	0.00606232
1900-01-03 04:14:00	0	0.00151931
1900-01-03 04:15:00	0	1.78256e-05
1900-01-03 06:00:00	0	2.03313e-10
1900-01-03 06:01:00	0	6.3001e-09
1900-01-03 06:02:00	0	6.01711e-08
1900-01-03 06:03:00	0	2.63646e-07
1900-01-03 06:04:00	0	1.10818e-06
1900-01-03 06:05:00	0	8.83745e-06
1900-01-03 06:06:00	0	3.99643e-05
1900-01-03 06:07:00	0	0.000158575
1900-01-03 06:08:00	0	0.000932142
1900-01-03 06:09:00	0	0.00290438
1900-01-03 06:10:00	0.00459281	0.00350424
1900-01-03 06:11:00	0.0195196	0.0140816
1900-01-03 06:12:00	0.0559068	0.053353
1900-01-03 06:13:00	0.0327308	0.0303958
1900-01-03 06:14:00	0.0144836	0.0167092
1900-01-03 06:15:00	0.00612612	0.00503311
1900-01-03 06:16:00	0	0.000597677
1900-01-03 08:00:00	0	2.45223e-12
1900-01-03 08:01:00	0	4.2241e-11
1900-01-03 08:02:00	0	2.82941e-10
1900-01-03 08:03:00	0	1.54211e-09
1900-01-03 08:04:00	0	1.84422e-08
1900-01-03 08:05:00	0	1.2695e-07
1900-01-03 08:06:00	0	5.389e-07
1900-01-03 08:07:00	0	3.42835e-06
1900-01-03 08:08:00	0	1.91744e-05
1900-01-03 08:09:00	0	4.94473e-05
1900-01-03 08:10:00	0	0.000175033
1900-01-03 08:11:00	0	0.000955695
1900-01-03 08:12:00	0.00307574	0.00227299
1900-01-03 08:13:00	0.0053928	0.00729809
1900-01-03 08:14:00	0.0344074	0.0256932
1900-01-03 08:15:00	0.0269032	0.0246535
1900-01-03 08:16:00	0.00805803	0.00827125
1900-01-03 08:17:00	0.00352059	0.00323767
1900-01-03 08:18:00	0	9.71543e-05
1900-01-03 10:03:00	0	9.05652e-12
1900-01-03 10:04:00	0	1.17003e-10
1900-01-03 10:05:00	0	6.26654e-10
1900-01-03 10:06:00	0	3.83822e-09
1900-01-03 10:07:00	0	3.47477e-08
1900-01-03 10:08:00	0	1.52864e-07
1900-01-03 10:09:00	0	6.18877e-07
1900-01-03 10:10:00	0	4.48052e-06
1900-01-03 10:11:00	0	1.75621e-05
1900-01-03 10:12:00	0	5.31997e-05
1900-01-03 10:13:00	0	0.000289055
1900-01-03 10:14:00	0	0.000852196
1900-01-03 10:15:00	0	0.000900028
1900-01-03 10:16:00	0	0.00399936
1900-01-03 10:17:00	0.00728057	0.0132309
1900-01-03 10:18:00	0.00623661	0.00453883
1900-01-03 10:19:00	0	0.0012963
1900-01-03 12:06:00	0	1.25427e-11
1900-01-03 12:07:00	0	1.08028e-10
1900-01-03 12:08:00	0	5.21168e-10
1900-01-03 12:09:00	0	5.32677e-09
1900-01-03 12:10:00	0	3.59733e-08
1900-01-03 12:11:00	0	1.17772e-07
1900-01-03 12:12:00	0	6.82828e-07
1900-01-03 12:13:00	0	3.81952e-06
1900-01-03 12:14:00	0	8.98765e-06
1900-01-03 12:15:00	0	3.84172e-05
1900-01-03 12:16:00	0	0.000184578
1900-01-03 12:17:00	0	0.000363978
1900-01-03 12:18:00	0.0029307	0.00130796
1900-01-03 12:19:00	0.00944293	0.00412606
1900-01-03 12:20:00	0.00477756	0.00266679
1900-01-03 12:21:00	0	0.00023534
1900-01-03 14:09:00	0	7.72043e-12
1900-01-03 14:10:00	0	3.32472e-11
1900-01-03 14:11:00	0	2.50558e-10
1900-01-03 14:12:00	0	3.52021e-09
1900-01-03 14:13:00	0	1.41366e-08
1900-01-03 14:14:00	0	6.58361e-08
1900-01-03 14:15:00	0	5.28519e-07
1900-01-03 14:16:00	0	1.75062e-06
1900-01-03 14:17:00	0	4.70968e-06
1900-01-03 14:18:00	0	2.82836e-05
1900-01-03 14:19:00	0	7.34665e-05
1900-01-03 14:20:00	0	5.80577e-05
1900-01-03 14:21:00	0	0.000371236
1900-01-03 14:22:00	0	0.00103994
1900-01-03 16:12:00	0	1.78206e-12
1900-01-03 16:13:00	0	3.27884e-19
1900-01-03 16:14:00	0	7.46706e-11
1900-01-03 16:15:00	0	7.46006e-10
1900-01-03 16:16:00	0	1.1733e-09
1900-01-03 16:17:00	0	2.3444e-08
1900-01-03 16:18:00	0	1.25304e-07
1900-01-03 16:19:00	0	2.45583e-07
1900-01-03 16:20:00	0	2.47499e-06
1900-01-03 16:21:00	0	9.02828e-06
1900-01-03 16:22:00	0	1.28508e-05
1900-01-03 16:23:00	0	8.55914e-05
1900-01-03 16:24:00	0	0.000213778

## Sheet: CT2A vitro
CL	OBSERVED	PREDICTED
1900-01-02 16:00:00	0	0.000104277
1900-01-02 16:01:00	0	0.00104531
1900-01-02 16:02:00	0	0.00392945
1900-01-02 16:03:00	0	0.00656503
1900-01-02 16:04:00	0	0.00411314
1900-01-02 18:00:00	0	6.33623e-05
1900-01-02 18:01:00	0	0.00216286
1900-01-02 18:02:00	0.029538	0.014057
1900-01-02 18:03:00	0.029719	0.0341547
1900-01-02 18:04:00	0.0118873	0.030007
1900-01-02 18:05:00	0	0.00289279
1900-01-02 18:06:00	0	2.20576e-07
1900-01-02 20:00:00	0	1.4445e-05
1900-01-02 20:01:00	0	0.000840995
1900-01-02 20:02:00	0.0240282	0.0143986
1900-01-02 20:03:00	0.0432223	0.0599522
1900-01-02 20:04:00	0.0860046	0.0799205
1900-01-02 20:05:00	0.0385968	0.0206295
1900-01-02 20:06:00	0	0.0060604
1900-01-02 20:07:00	0	0.00269873
1900-01-02 20:08:00	0	4.43582e-12
1900-01-02 22:00:00	0	7.15614e-05
1900-01-02 22:01:00	0	0.000647521
1900-01-02 22:02:00	0.00858158	0.00479946
1900-01-02 22:03:00	0.0261203	0.0393577
1900-01-02 22:04:00	0.0952206	0.0915829
1900-01-02 22:05:00	0.0154567	0.0477156
1900-01-02 22:06:00	0.0117138	0.0269475
1900-01-02 22:07:00	0.0125865	0.0166332
1900-01-02 22:08:00	0.00475174	0.00419839
1900-01-02 22:09:00	0	0.00231814
1900-01-02 22:10:00	0	3.96466e-17
1900-01-03	0	3.20007e-05
1900-01-03 00:01:00	0	0.00101631
1900-01-03 00:02:00	0	0.00480197
1900-01-03 00:03:00	0.00952167	0.0106349
1900-01-03 00:04:00	0.0295529	0.0396829
1900-01-03 00:05:00	0.0566262	0.0444181
1900-01-03 00:06:00	0.0510937	0.0405614
1900-01-03 00:07:00	0.0280647	0.0326266
1900-01-03 00:08:00	0.00491132	0.0169541
1900-01-03 00:09:00	0.0089264	0.0139924
1900-01-03 00:10:00	0.0094701	0.00188667
1900-01-03 00:11:00	0	9.32333e-08
1900-01-03 00:12:00	0	1.32883e-22
1900-01-03 02:00:00	0	4.85628e-06
1900-01-03 02:01:00	0	0.000270504
1900-01-03 02:02:00	0	0.00418625
1900-01-03 02:03:00	0	0.00990926
1900-01-03 02:04:00	0	0.00415269
1900-01-03 02:05:00	0.00585141	0.0159294
1900-01-03 02:06:00	0.014815	0.0254811
1900-01-03 02:07:00	0.0174398	0.0242176
1900-01-03 02:08:00	0.0161873	0.0208213
1900-01-03 02:09:00	0.0132564	0.0266075
1900-01-03 02:10:00	0.00744879	0.0085446
1900-01-03 02:11:00	0.00618259	0.00223228
1900-01-03 02:12:00	0.00645096	0.00114069
1900-01-03 02:13:00	0	1.24994e-12
1900-01-03 04:00:00	0	1.79166e-05
1900-01-03 04:01:00	0	0.000108217
1900-01-03 04:02:00	0	0.000657413
1900-01-03 04:03:00	0	0.00543692
1900-01-03 04:04:00	0	0.00383326
1900-01-03 04:05:00	0	0.00325453
1900-01-03 04:06:00	0	0.00809957
1900-01-03 04:07:00	0	0.00734213
1900-01-03 04:08:00	0	0.00914153
1900-01-03 04:09:00	0.00870187	0.0174984
1900-01-03 04:10:00	0.0112816	0.0112441
1900-01-03 04:11:00	0.00462398	0.00647987
1900-01-03 04:12:00	0.0127934	0.00451749
1900-01-03 04:13:00	0.00491587	0.000864671
1900-01-03 04:14:00	0	0.000489916
1900-01-03 04:15:00	0	5.58588e-18
1900-01-03 06:00:00	0	5.36849e-06
1900-01-03 06:01:00	0	0.000156346
1900-01-03 06:02:00	0	0.000375399
1900-01-03 06:03:00	0	0.000138523
1900-01-03 06:04:00	0	0.00156305
1900-01-03 06:05:00	0	0.0022306
1900-01-03 06:06:00	0	0.00214029
1900-01-03 06:07:00	0	0.00252959
1900-01-03 06:08:00	0	0.00375213
1900-01-03 06:09:00	0	0.00280672
1900-01-03 06:10:00	0	0.0046004
1900-01-03 06:11:00	0	0.00548435
1900-01-03 06:12:00	0	0.0047268
1900-01-03 06:13:00	0.00724803	0.00208181
1900-01-03 06:14:00	0	0.00205868
1900-01-03 06:15:00	0.00726914	0.000359357
1900-01-03 06:16:00	0	1.31358e-08
1900-01-03 08:00:00	0	4.08353e-07
1900-01-03 08:01:00	0	2.17075e-05
1900-01-03 08:02:00	0	0.000303387
1900-01-03 08:03:00	0	0.000105249
1900-01-03 08:04:00	0	8.63016e-05
1900-01-03 08:05:00	0	0.000656891
1900-01-03 08:06:00	0	0.000465759
1900-01-03 08:07:00	0	0.000567634
1900-01-03 08:08:00	0	0.00191758
1900-01-03 08:09:00	0	0.000953148
1900-01-03 08:10:00	0	0.000691641
1900-01-03 08:11:00	0	0.00178347
1900-01-03 08:12:00	0	0.00119144
1900-01-03 08:13:00	0.00880209	0.00112204
1900-01-03 08:14:00	0.00831587	0.00206344
1900-01-03 08:15:00	0.00443017	0.000843397
1900-01-03 08:16:00	0.00376541	0.000238194
1900-01-03 08:17:00	0.00306135	0.000160711
1900-01-03 08:18:00	0	8.80528e-14
1900-01-03 10:00:00	0	1.97973e-06
1900-01-03 10:01:00	0	4.96364e-06
1900-01-03 10:02:00	0	1.84916e-06
1900-01-03 10:03:00	0	5.57916e-05
1900-01-03 10:04:00	0	6.57726e-05
1900-01-03 10:05:00	0	6.8784e-05
1900-01-03 10:06:00	0	0.000111382
1900-01-03 10:07:00	0	0.000152404
1900-01-03 10:08:00	0	0.000150481
1900-01-03 10:09:00	0	0.000322967
1900-01-03 10:10:00	0	0.000357488
1900-01-03 10:11:00	0	0.000367917
1900-01-03 10:12:00	0	0.000292145
1900-01-03 10:13:00	0	0.000342986
1900-01-03 10:14:00	0	0.000317462
1900-01-03 10:15:00	0	0.000354855
1900-01-03 10:16:00	0	0.000338253
1900-01-03 10:17:00	0	0.000313265
1900-01-03 10:18:00	0	5.68453e-05
1900-01-03 10:19:00	0	4.6016e-05
1900-01-03 12:00:00	0	3.00726e-07
1900-01-03 12:01:00	0	8.00426e-06
1900-01-03 12:02:00	0	8.73112e-07
1900-01-03 12:03:00	0	7.65625e-07
1900-01-03 12:04:00	0	2.22797e-05
1900-01-03 12:05:00	0	9.24997e-06
1900-01-03 12:06:00	0	9.6451e-06
1900-01-03 12:07:00	0	7.54981e-05
1900-01-03 12:08:00	0	2.27048e-05
1900-01-03 12:09:00	0	1.67382e-05
1900-01-03 12:10:00	0	0.000109354
1900-01-03 12:11:00	0	5.10208e-05
1900-01-03 12:12:00	0	4.22095e-05
1900-01-03 12:13:00	0	0.000173074
1900-01-03 12:14:00	0	5.72119e-05
1900-01-03 12:15:00	0	3.21542e-05
1900-01-03 12:16:00	0	0.000118386
1900-01-03 12:17:00	0	5.39008e-05
1900-01-03 12:18:00	0.00474479	3.58132e-05
1900-01-03 12:19:00	0.00580971	9.44181e-05
1900-01-03 12:20:00	0.00595565	2.12695e-05
1900-01-03 12:21:00	0	6.16897e-10
1900-01-03 14:00:00	0	3.34978e-11
1900-01-03 14:01:00	0	1.08259e-15
1900-01-03 14:02:00	0	6.80696e-07
1900-01-03 14:03:00	0	6.23083e-07
1900-01-03 14:04:00	0	8.14752e-07
1900-01-03 14:05:00	0	1.70748e-06
1900-01-03 14:06:00	0	1.83868e-06
1900-01-03 14:07:00	0	2.29382e-06
1900-01-03 14:08:00	0	6.04765e-06
1900-01-03 14:09:00	0	5.69482e-06
1900-01-03 14:10:00	0	7.29765e-06
1900-01-03 14:11:00	0	8.15727e-06
1900-01-03 14:12:00	0	8.32694e-06
1900-01-03 14:13:00	0	1.03175e-05
1900-01-03 14:14:00	0	1.36579e-05
1900-01-03 14:15:00	0	1.20031e-05
1900-01-03 14:16:00	0	1.53288e-05
1900-01-03 14:17:00	0	8.76478e-06
1900-01-03 14:18:00	0	8.2088e-06
1900-01-03 14:19:00	0	1.01184e-05
1900-01-03 14:20:00	0	7.76637e-06
1900-01-03 14:21:00	0.0113612	5.778e-06
1900-01-03 14:22:00	0.00898733	7.54737e-06
1900-01-03 16:00:00	0	8.31712e-08
1900-01-03 16:01:00	0	3.5833e-12
1900-01-03 16:02:00	0	1.57868e-10
1900-01-03 16:03:00	0	2.78024e-07
1900-01-03 16:04:00	0	4.48661e-08
1900-01-03 16:05:00	0	3.9724e-10
1900-01-03 16:06:00	0	1.04756e-06
1900-01-03 16:07:00	0	1.12491e-07
1900-01-03 16:08:00	0	1.04006e-08
1900-01-03 16:09:00	0	1.9467e-06
1900-01-03 16:10:00	0	3.76772e-07
1900-01-03 16:11:00	0	1.69259e-08
1900-01-03 16:12:00	0	3.70909e-06
1900-01-03 16:13:00	0	4.98821e-07
1900-01-03 16:14:00	0	4.72499e-08
1900-01-03 16:15:00	0	4.09078e-06
1900-01-03 16:16:00	0	7.91597e-07
1900-01-03 16:17:00	0	3.36127e-08
1900-01-03 16:18:00	0	4.62607e-06
1900-01-03 16:19:00	0	4.96478e-07
1900-01-03 16:20:00	0	4.1513e-08
1900-01-03 16:21:00	0	2.57862e-06
1900-01-03 16:22:00	0	4.1604e-07
1900-01-03 16:23:00	0.00756505	1.43952e-19
1900-01-03 16:24:00	0	1.62074e-06

## Sheet: Astrocyte vitro
CL	OBSERVED	PREDICTED
1900-01-02 16:00:00	0	0.000178769
1900-01-02 16:01:00	0	0.00187667
1900-01-02 16:02:00	0	0.00738783
1900-01-02 16:03:00	0	0.0129259
1900-01-02 16:04:00	0	0.00848083
1900-01-02 18:00:00	0	3.91242e-05
1900-01-02 18:01:00	0	0.00277917
1900-01-02 18:02:00	0.0314678	0.0206207
1900-01-02 18:03:00	0.0503869	0.0545737
1900-01-02 18:04:00	0.0221551	0.0520317
1900-01-02 18:05:00	0	0.00644108
1900-01-02 18:06:00	0	5.51997e-11
1900-01-02 20:00:00	0	6.46507e-06
1900-01-02 20:01:00	0	0.000448092
1900-01-02 20:02:00	0.0300105	0.0150863
1900-01-02 20:03:00	0.0571376	0.0740889
1900-01-02 20:04:00	0.128575	0.108519
1900-01-02 20:05:00	0.0409762	0.0286707
1900-01-02 20:06:00	0	0.00663376
1900-01-02 20:07:00	0	0.00419849
1900-01-02 20:08:00	0	1.34731e-19
1900-01-02 22:00:00	0	0.000100949
1900-01-02 22:01:00	0	0.000848735
1900-01-02 22:02:00	0.00869402	0.00375652
1900-01-02 22:03:00	0.0210469	0.0360753
1900-01-02 22:04:00	0.0904802	0.093102
1900-01-02 22:05:00	0.0145275	0.0413748
1900-01-02 22:06:00	0.00981039	0.0210613
1900-01-02 22:07:00	0.0211812	0.0208449
1900-01-02 22:08:00	0.00904245	0.00681185
1900-01-02 22:09:00	0	0.00354286
1900-01-02 22:10:00	0	1.46155e-28
1900-01-03	0	1.65159e-05
1900-01-03 00:01:00	0	0.00113052
1900-01-03 00:02:00	0	0.00589251
1900-01-03 00:03:00	0.00848158	0.0103314
1900-01-03 00:04:00	0.016989	0.0307355
1900-01-03 00:05:00	0.0287561	0.0251728
1900-01-03 00:06:00	0.0253491	0.023556
1900-01-03 00:07:00	0.020952	0.0303482
1900-01-03 00:08:00	0.00430755	0.0195354
1900-01-03 00:09:00	0.00833103	0.0167923
1900-01-03 00:10:00	0.00810564	0.0027975
1900-01-03 00:11:00	0	1.72947e-11
1900-01-03 00:12:00	0	5.94556e-38
1900-01-03 02:00:00	0	2.273e-06
1900-01-03 02:01:00	0	0.000123599
1900-01-03 02:02:00	0	0.00392545
1900-01-03 02:03:00	0	0.0106927
1900-01-03 02:04:00	0	0.00447802
1900-01-03 02:05:00	0.00344233	0.00933294
1900-01-03 02:06:00	0.00736361	0.015866
1900-01-03 02:07:00	0.00833345	0.0160069
1900-01-03 02:08:00	0.0122796	0.0154729
1900-01-03 02:09:00	0.0112511	0.0234747
1900-01-03 02:10:00	0.00636238	0.00807919
1900-01-03 02:11:00	0.0054569	0.00181917
1900-01-03 02:12:00	0.00330715	0.00131544
1900-01-03 02:13:00	0	2.81419e-20
1900-01-03 04:00:00	0	2.12684e-05
1900-01-03 04:01:00	0	0.000123747
1900-01-03 04:02:00	0	0.00038375
1900-01-03 04:03:00	0	0.00433469
1900-01-03 04:04:00	0	0.00228681
1900-01-03 04:05:00	0	0.00314603
1900-01-03 04:06:00	0	0.00814218
1900-01-03 04:07:00	0	0.00429212
1900-01-03 04:08:00	0	0.00429348
1900-01-03 04:09:00	0.0054666	0.0115692
1900-01-03 04:10:00	0.00866186	0.00648213
1900-01-03 04:11:00	0.00509391	0.00348266
1900-01-03 04:12:00	0.014964	0.00403346
1900-01-03 04:13:00	0.00510036	0.00110287
1900-01-03 04:14:00	0	0.000555011
1900-01-03 04:15:00	0	1.52641e-29
1900-01-03 06:00:00	0	2.31945e-06
1900-01-03 06:01:00	0	0.000152442
1900-01-03 06:02:00	0	0.000421892
1900-01-03 06:03:00	0	0.00017236
1900-01-03 06:04:00	0	0.000670715
1900-01-03 06:05:00	0	0.00116986
1900-01-03 06:06:00	0	0.00168249
1900-01-03 06:07:00	0	0.00174202
1900-01-03 06:08:00	0	0.00294003
1900-01-03 06:09:00	0	0.00247953
1900-01-03 06:10:00	0	0.00214725
1900-01-03 06:11:00	0	0.00264207
1900-01-03 06:12:00	0	0.0030994
1900-01-03 06:13:00	0.00689115	0.00169807
1900-01-03 06:14:00	0	0.00172471
1900-01-03 06:15:00	0.00581586	0.000373565
1900-01-03 06:16:00	0	1.80622e-12
1900-01-03 08:00:00	0	2.55571e-07
1900-01-03 08:01:00	0	8.50579e-06
1900-01-03 08:02:00	0	0.000253341
1900-01-03 08:03:00	0	7.93403e-05
1900-01-03 08:04:00	0	0.000217516
1900-01-03 08:05:00	0	0.000725532
1900-01-03 08:06:00	0	0.000305162
1900-01-03 08:07:00	0	0.000473623
1900-01-03 08:08:00	0	0.00160768
1900-01-03 08:09:00	0	0.00068962
1900-01-03 08:10:00	0	0.000724731
1900-01-03 08:11:00	0	0.00164678
1900-01-03 08:12:00	0	0.000703429
1900-01-03 08:13:00	0.00983841	0.00047112
1900-01-03 08:14:00	0.0119427	0.0012406
1900-01-03 08:15:00	0.0046038	0.000530252
1900-01-03 08:16:00	0.00409996	0.000133989
1900-01-03 08:17:00	0.00376428	0.000137381
1900-01-03 08:18:00	0	1.46953e-21
1900-01-03 10:00:00	0	1.98372e-06
1900-01-03 10:01:00	0	5.84323e-06
1900-01-03 10:02:00	0	2.17868e-06
1900-01-03 10:03:00	0	1.33173e-05
1900-01-03 10:04:00	0	2.33798e-05
1900-01-03 10:05:00	0	5.82179e-05
1900-01-03 10:06:00	0	4.64879e-05
1900-01-03 10:07:00	0	9.87703e-05
1900-01-03 10:08:00	0	0.000148604
1900-01-03 10:09:00	0	0.000109678
1900-01-03 10:10:00	0	0.000166957
1900-01-03 10:11:00	0	0.000308832
1900-01-03 10:12:00	0	0.000152511
1900-01-03 10:13:00	0	0.000215826
1900-01-03 10:14:00	0	0.000278083
1900-01-03 10:15:00	0	0.000130615
1900-01-03 10:16:00	0	0.000124124
1900-01-03 10:17:00	0	0.000200743
1900-01-03 10:18:00	0	5.96479e-05
1900-01-03 10:19:00	0	3.86426e-05
1900-01-03 12:00:00	0	1.08397e-07
1900-01-03 12:01:00	0	6.81896e-06
1900-01-03 12:02:00	0	1.10017e-06
1900-01-03 12:03:00	0	7.56489e-06
1900-01-03 12:04:00	0	2.67132e-05
1900-01-03 12:05:00	0	9.23551e-06
1900-01-03 12:06:00	0	2.40214e-05
1900-01-03 12:07:00	0	7.75634e-05
1900-01-03 12:08:00	0	2.65074e-05
1900-01-03 12:09:00	0	5.40322e-05
1900-01-03 12:10:00	0	0.000126555
1900-01-03 12:11:00	0	4.76357e-05
1900-01-03 12:12:00	0	6.53842e-05
1900-01-03 12:13:00	0	0.000157693
1900-01-03 12:14:00	0	5.41873e-05
1900-01-03 12:15:00	0	5.40948e-05
1900-01-03 12:16:00	0	0.000111355
1900-01-03 12:17:00	0	3.75521e-05
1900-01-03 12:18:00	0.00864007	1.97272e-05
1900-01-03 12:19:00	0.0101974	5.49627e-05
1900-01-03 12:20:00	0.0141331	1.58385e-05
1900-01-03 12:21:00	0	6.28789e-14
1900-01-03 14:00:00	0	8.97959e-09
1900-01-03 14:01:00	0	2.19448e-11
1900-01-03 14:02:00	0	9.4275e-09
1900-01-03 14:03:00	0	3.36461e-08
1900-01-03 14:04:00	0	6.47836e-07
1900-01-03 14:05:00	0	2.93604e-08
1900-01-03 14:06:00	0	7.70425e-07
1900-01-03 14:07:00	0	2.41719e-06
1900-01-03 14:08:00	0	5.55289e-07
1900-01-03 14:09:00	0	2.22702e-06
1900-01-03 14:10:00	0	6.98993e-06
1900-01-03 14:11:00	0	1.27902e-06
1900-01-03 14:12:00	0	4.91543e-06
1900-01-03 14:13:00	0	1.10256e-05
1900-01-03 14:14:00	0	2.34285e-06
1900-01-03 14:15:00	0	5.63944e-06
1900-01-03 14:16:00	0	1.37165e-05
1900-01-03 14:17:00	0	1.89999e-06
1900-01-03 14:18:00	0	4.62873e-06
1900-01-03 14:19:00	0	9.37199e-06
1900-01-03 14:20:00	0	1.12236e-06
1900-01-03 14:21:00	0.010323	1.50035e-06
1900-01-03 14:22:00	0.00955914	4.78256e-06
1900-01-03 16:00:00	0	6.91913e-08
1900-01-03 16:01:00	0	4.40427e-11
1900-01-03 16:02:00	0	9.68567e-08
1900-01-03 16:03:00	0	3.455e-07
1900-01-03 16:04:00	0	8.74021e-08
1900-01-03 16:05:00	0	4.19273e-07
1900-01-03 16:06:00	0	1.23783e-06
1900-01-03 16:07:00	0	3.23056e-07
1900-01-03 16:08:00	0	1.25395e-06
1900-01-03 16:09:00	0	2.71698e-06
1900-01-03 16:10:00	0	8.34273e-07
1900-01-03 16:11:00	0	2.2545e-06
1900-01-03 16:12:00	0	4.60871e-06
1900-01-03 16:13:00	0	1.23212e-06
1900-01-03 16:14:00	0	3.02374e-06
1900-01-03 16:15:00	0	5.37775e-06
1900-01-03 16:16:00	0	1.34361e-06
1900-01-03 16:17:00	0	2.62164e-06
1900-01-03 16:18:00	0	4.81808e-06
1900-01-03 16:19:00	0	8.38059e-07
1900-01-03 16:20:00	0	1.56787e-06
1900-01-03 16:21:00	0	2.6676e-06
1900-01-03 16:22:00	0	3.37765e-07
1900-01-03 16:23:00	0.00599857	4.22019e-07
1900-01-03 16:24:00	0	1.00893e-06

## Sheet: EPEN vitro
CL	OBSERVED	PREDICTED
1900-01-02 16:00:00	0	0.000470208
1900-01-02 16:01:00	0	0.0014307
1900-01-02 16:02:00	0	0.00163244
1900-01-02 16:03:00	0	0.000827837
1900-01-02 16:04:00	0	0.000157428
1900-01-02 18:00:00	0	0.000398031
1900-01-02 18:01:00	0	0.00601983
1900-01-02 18:02:00	0.0156856	0.0136321
1900-01-02 18:03:00	0.00768828	0.0119879
1900-01-02 18:04:00	0.0275828	0.00452664
1900-01-02 18:05:00	0	0.000608196
1900-01-02 18:06:00	0	1.17475e-05
1900-01-02 20:00:00	0	0.00012635
1900-01-02 20:01:00	0	0.00343743
1900-01-02 20:02:00	0.0314359	0.0269702
1900-01-02 20:03:00	0.0341888	0.0466504
1900-01-02 20:04:00	0.0321234	0.0326016
1900-01-02 20:05:00	0.0135545	0.0110181
1900-01-02 20:06:00	0	0.00223468
1900-01-02 20:07:00	0	0.000276927
1900-01-02 20:08:00	0	3.2873e-07
1900-01-02 22:00:00	0	0.000222347
1900-01-02 22:01:00	0	0.00116707
1900-01-02 22:02:00	0.00784036	0.0101573
1900-01-02 22:03:00	0.0429352	0.0526898
1900-01-02 22:04:00	0.0764461	0.0727565
1900-01-02 22:05:00	0.0166122	0.0478046
1900-01-02 22:06:00	0.0106545	0.0215826
1900-01-02 22:07:00	0.0099628	0.00752068
1900-01-02 22:08:00	0.00526646	0.0019272
1900-01-02 22:09:00	0	0.0003155
1900-01-02 22:10:00	0	4.08838e-09
1900-01-03	0	0.000130789
1900-01-03 00:01:00	0	0.00191347
1900-01-03 00:02:00	0	0.00407326
1900-01-03 00:03:00	0.00920617	0.0121553
1900-01-03 00:04:00	0.0414968	0.0448566
1900-01-03 00:05:00	0.0728241	0.0587949
1900-01-03 00:06:00	0.0603952	0.0503452
1900-01-03 00:07:00	0.0358555	0.0335579
1900-01-03 00:08:00	0.00572283	0.0184185
1900-01-03 00:09:00	0.00978909	0.00686823
1900-01-03 00:10:00	0.0101974	0.00101851
1900-01-03 00:11:00	0	1.7117e-05
1900-01-03 00:12:00	0	1.90675e-11
1900-01-03 02:00:00	0	2.74786e-05
1900-01-03 02:01:00	0	0.000726675
1900-01-03 02:02:00	0	0.00536184
1900-01-03 02:03:00	0	0.00668796
1900-01-03 02:04:00	0	0.00714786
1900-01-03 02:05:00	0.00627108	0.017175
1900-01-03 02:06:00	0.0168166	0.0303084
1900-01-03 02:07:00	0.0255233	0.0346532
1900-01-03 02:08:00	0.0299021	0.0375588
1900-01-03 02:09:00	0.0251057	0.029066
1900-01-03 02:10:00	0.00907142	0.0111471
1900-01-03 02:11:00	0.00882372	0.00253236
1900-01-03 02:12:00	0.00464004	0.000387076
1900-01-03 02:13:00	0	3.16079e-07
1900-01-03 04:00:00	0	3.52979e-05
1900-01-03 04:01:00	0	0.000125438
1900-01-03 04:02:00	0	0.00107051
1900-01-03 04:03:00	0	0.00537935
1900-01-03 04:04:00	0	0.00566365
1900-01-03 04:05:00	0.00451392	0.00621692
1900-01-03 04:06:00	0.00404857	0.00744946
1900-01-03 04:07:00	0.00666633	0.0085523
1900-01-03 04:08:00	0.00766204	0.013234
1900-01-03 04:09:00	0.0127424	0.0267807
1900-01-03 04:10:00	0.0149161	0.0224851
1900-01-03 04:11:00	0.0070495	0.0125988
1900-01-03 04:12:00	0.00902322	0.0051796
1900-01-03 04:13:00	0.00389649	0.00128475
1900-01-03 04:14:00	0	0.000229555
1900-01-03 04:15:00	0	1.95564e-09
1900-01-03 06:00:00	0	1.41194e-05
1900-01-03 06:01:00	0	0.000192064
1900-01-03 06:02:00	0	0.000200289
1900-01-03 06:03:00	0	0.000346462
1900-01-03 06:04:00	0	0.00142398
1900-01-03 06:05:00	0	0.00274137
1900-01-03 06:06:00	0	0.00328298
1900-01-03 06:07:00	0	0.00408735
1900-01-03 06:08:00	0	0.00408366
1900-01-03 06:09:00	0.00863223	0.00358505
1900-01-03 06:10:00	0.0065976	0.00638438
1900-01-03 06:11:00	0.00568378	0.0100764
1900-01-03 06:12:00	0.00662328	0.00937231
1900-01-03 06:13:00	0.00751867	0.00589709
1900-01-03 06:14:00	0.00319206	0.00295151
1900-01-03 06:15:00	0.00635788	0.000545173
1900-01-03 06:16:00	0	8.18602e-06
1900-01-03 08:00:00	0	1.49401e-06
1900-01-03 08:01:00	0	3.83735e-05
1900-01-03 08:02:00	0	0.000268374
1900-01-03 08:03:00	0	0.00019199
1900-01-03 08:04:00	0	0.000333876
1900-01-03 08:05:00	0	0.000483579
1900-01-03 08:06:00	0	0.000531527
1900-01-03 08:07:00	0	0.000985111
1900-01-03 08:08:00	0	0.00256732
1900-01-03 08:09:00	0	0.00180457
1900-01-03 08:10:00	0	0.00182004
1900-01-03 08:11:00	0	0.00201925
1900-01-03 08:12:00	0	0.00171308
1900-01-03 08:13:00	0.00383128	0.00233101
1900-01-03 08:14:00	0.00684457	0.00468574
1900-01-03 08:15:00	0.0035835	0.00257257
1900-01-03 08:16:00	0.00418777	0.000765253
1900-01-03 08:17:00	0.00358767	0.000177652
1900-01-03 08:18:00	0	7.52169e-08
1900-01-03 10:00:00	0	2.41834e-06
1900-01-03 10:01:00	0	1.8402e-06
1900-01-03 10:02:00	0	5.55526e-06
1900-01-03 10:03:00	0	4.13348e-05
1900-01-03 10:04:00	0	8.55017e-05
1900-01-03 10:05:00	0	0.000108385
1900-01-03 10:06:00	0	0.000148185
1900-01-03 10:07:00	0	0.000174597
1900-01-03 10:08:00	0	0.000170002
1900-01-03 10:09:00	0	0.000383563
1900-01-03 10:10:00	0	0.000658331
1900-01-03 10:11:00	0	0.000665505
1900-01-03 10:12:00	0	0.000579335
1900-01-03 10:13:00	0	0.00058126
1900-01-03 10:14:00	0	0.000408454
1900-01-03 10:15:00	0	0.000621473
1900-01-03 10:16:00	0	0.00103325
1900-01-03 10:17:00	0	0.00085766
1900-01-03 10:18:00	0	0.000262039
1900-01-03 10:19:00	0	7.20543e-05
1900-01-03 12:00:00	0	5.11781e-07
1900-01-03 12:01:00	0	6.57238e-06
1900-01-03 12:02:00	0	2.32122e-06
1900-01-03 12:03:00	0	9.49736e-06
1900-01-03 12:04:00	0	1.29687e-05
1900-01-03 12:05:00	0	1.10825e-05
1900-01-03 12:06:00	0	2.37479e-05
1900-01-03 12:07:00	0	8.53714e-05
1900-01-03 12:08:00	0	3.85077e-05
1900-01-03 12:09:00	0	8.16704e-05
1900-01-03 12:10:00	0	0.00010031
1900-01-03 12:11:00	0	6.7896e-05
1900-01-03 12:12:00	0	0.000111561
1900-01-03 12:13:00	0	0.000310865
1900-01-03 12:14:00	0	0.0001238
1900-01-03 12:15:00	0	0.000154659
1900-01-03 12:16:00	0	0.000174342
1900-01-03 12:17:00	0	8.30017e-05
1900-01-03 12:18:00	0.00692756	0.000108353
1900-01-03 12:19:00	0.00707101	0.000328578
1900-01-03 12:20:00	0.0105283	9.41094e-05
1900-01-03 12:21:00	0	1.28576e-06
1900-01-03 14:00:00	0	2.91672e-14
1900-01-03 14:01:00	0	4.13523e-11
1900-01-03 14:02:00	0	4.0152e-07
1900-01-03 14:03:00	0	9.02173e-07
1900-01-03 14:04:00	0	1.24736e-06
1900-01-03 14:05:00	0	1.78134e-06
1900-01-03 14:06:00	0	2.49707e-06
1900-01-03 14:07:00	0	2.08727e-06
1900-01-03 14:08:00	0	5.92989e-06
1900-01-03 14:09:00	0	1.08061e-05
1900-01-03 14:10:00	0	1.16881e-05
1900-01-03 14:11:00	0	1.24523e-05
1900-01-03 14:12:00	0	1.6249e-05
1900-01-03 14:13:00	0	1.0548e-05
1900-01-03 14:14:00	0	1.97261e-05
1900-01-03 14:15:00	0	3.55141e-05
1900-01-03 14:16:00	0	3.16589e-05
1900-01-03 14:17:00	0	1.99444e-05
1900-01-03 14:18:00	0	2.53201e-05
1900-01-03 14:19:00	0	1.16527e-05
1900-01-03 14:20:00	0	1.50435e-05
1900-01-03 14:21:00	0.0103329	3.37966e-05
1900-01-03 14:22:00	0.00715801	2.67732e-05
1900-01-03 16:00:00	0	6.57425e-08
1900-01-03 16:01:00	0	1.39745e-11
1900-01-03 16:02:00	0	1.16265e-07
1900-01-03 16:03:00	0	1.27663e-07
1900-01-03 16:04:00	0	7.71253e-08
1900-01-03 16:05:00	0	1.69311e-07
1900-01-03 16:06:00	0	9.95622e-07
1900-01-03 16:07:00	0	7.5004e-08
1900-01-03 16:08:00	0	1.25182e-06
1900-01-03 16:09:00	0	1.32259e-06
1900-01-03 16:10:00	0	5.34316e-07
1900-01-03 16:11:00	0	1.14635e-06
1900-01-03 16:12:00	0	5.11836e-06
1900-01-03 16:13:00	0	2.50972e-07
1900-01-03 16:14:00	0	4.18037e-06
1900-01-03 16:15:00	0	4.38846e-06
1900-01-03 16:16:00	0	8.63557e-07
1900-01-03 16:17:00	0	1.89565e-06
1900-01-03 16:18:00	0	1.08931e-05
1900-01-03 16:19:00	0	5.23931e-10
1900-01-03 16:20:00	0	4.35602e-06
1900-01-03 16:21:00	0	4.78236e-06
1900-01-03 16:22:00	0	8.19265e-13
1900-01-03 16:23:00	0.00634062	5.21353e-18
1900-01-03 16:24:00	0	8.24204e-06

## Sheet: VM M2 vitro
CL	OBSERVED	PREDICTED
1900-01-02 16:00:00	0	0.00573603
1900-01-02 16:01:00	0	0.0084495
1900-01-02 16:02:00	0	0.00466748
1900-01-02 16:03:00	0	0.00114591
1900-01-02 16:04:00	0	0.0001055
1900-01-02 18:00:00	0	0.00308235
1900-01-02 18:01:00	0	0.0116803
1900-01-02 18:02:00	0.0114006	0.0104187
1900-01-02 18:03:00	0.0134765	0.011232
1900-01-02 18:04:00	0.0465841	0.00891444
1900-01-02 18:05:00	0	0.00312843
1900-01-02 18:06:00	0	0.000383892
1900-01-02 20:00:00	0	0.000621135
1900-01-02 20:01:00	0	0.0037925
1900-01-02 20:02:00	0.0220596	0.0157477
1900-01-02 20:03:00	0.0169941	0.0348017
1900-01-02 20:04:00	0.0221027	0.0349774
1900-01-02 20:05:00	0.0198088	0.0144476
1900-01-02 20:06:00	0	0.00592049
1900-01-02 20:07:00	0	0.00284798
1900-01-02 20:08:00	0	0.00052384
1900-01-02 22:00:00	0	0.000919977
1900-01-02 22:01:00	0	0.00142345
1900-01-02 22:02:00	0.00675706	0.00523561
1900-01-02 22:03:00	0.015666	0.0213813
1900-01-02 22:04:00	0.0433993	0.0354636
1900-01-02 22:05:00	0.0122363	0.0295229
1900-01-02 22:06:00	0.0130607	0.0347614
1900-01-02 22:07:00	0.0100035	0.0234735
1900-01-02 22:08:00	0.00542526	0.00557592
1900-01-02 22:09:00	0	0.00111706
1900-01-02 22:10:00	0	0.000317692
1900-01-03	0	0.000350222
1900-01-03 00:01:00	0	0.00121183
1900-01-03 00:02:00	0	0.00129164
1900-01-03 00:03:00	0.00705346	0.00486052
1900-01-03 00:04:00	0.016046	0.0158862
1900-01-03 00:05:00	0.0521942	0.0377776
1900-01-03 00:06:00	0.0851454	0.0551701
1900-01-03 00:07:00	0.0452334	0.0436925
1900-01-03 00:08:00	0.00608288	0.015635
1900-01-03 00:09:00	0.00992088	0.0131841
1900-01-03 00:10:00	0.0120419	0.00630984
1900-01-03 00:11:00	0	0.000687486
1900-01-03 00:12:00	0	7.22512e-05
1900-01-03 02:00:00	0	4.67987e-05
1900-01-03 02:01:00	0	0.000268507
1900-01-03 02:02:00	0	0.0014373
1900-01-03 02:03:00	0	0.00336714
1900-01-03 02:04:00	0	0.00452005
1900-01-03 02:05:00	0.00524153	0.0117245
1900-01-03 02:06:00	0.011022	0.0269238
1900-01-03 02:07:00	0.0283287	0.0314543
1900-01-03 02:08:00	0.0361149	0.0321172
1900-01-03 02:09:00	0.0380532	0.0400855
1900-01-03 02:10:00	0.0123401	0.0214273
1900-01-03 02:11:00	0.00782056	0.00332255
1900-01-03 02:12:00	0.00704403	0.00238746
1900-01-03 02:13:00	0	0.000624638
1900-01-03 04:00:00	0	5.0938e-05
1900-01-03 04:01:00	0	5.28521e-05
1900-01-03 04:02:00	0	0.00031681
1900-01-03 04:03:00	0	0.00142029
1900-01-03 04:04:00	0	0.00213335
1900-01-03 04:05:00	0.00334327	0.0021857
1900-01-03 04:06:00	0.00375289	0.00657456
1900-01-03 04:07:00	0.00608057	0.014812
1900-01-03 04:08:00	0.0143365	0.0273711
1900-01-03 04:09:00	0.0262948	0.0330777
1900-01-03 04:10:00	0.021258	0.0220455
1900-01-03 04:11:00	0.0131071	0.0100922
1900-01-03 04:12:00	0.0282082	0.0138422
1900-01-03 04:13:00	0.00981375	0.00480609
1900-01-03 04:14:00	0	0.000226681
1900-01-03 04:15:00	0	0.000189411
1900-01-03 06:00:00	0	1.31231e-05
1900-01-03 06:01:00	0	4.00634e-05
1900-01-03 06:02:00	0	3.08589e-05
1900-01-03 06:03:00	0	0.000165575
1900-01-03 06:04:00	0	0.000715461
1900-01-03 06:05:00	0	0.00206805
1900-01-03 06:06:00	0	0.00297402
1900-01-03 06:07:00	0	0.00309322
1900-01-03 06:08:00	0	0.00546141
1900-01-03 06:09:00	0.00597767	0.00937403
1900-01-03 06:10:00	0.00548349	0.0111032
1900-01-03 06:11:00	0.00730662	0.0176342
1900-01-03 06:12:00	0.00702712	0.0197938
1900-01-03 06:13:00	0.008303	0.00781164
1900-01-03 06:14:00	0.00420668	0.00109681
1900-01-03 06:15:00	0.00715351	0.00246486
1900-01-03 06:16:00	0	0.000409382
1900-01-03 08:00:00	0	8.81501e-07
1900-01-03 08:01:00	0	4.73294e-06
1900-01-03 08:02:00	0	4.34973e-05
1900-01-03 08:03:00	0	9.59666e-05
1900-01-03 08:04:00	0	9.0809e-05
1900-01-03 08:05:00	0	0.000346243
1900-01-03 08:06:00	0	0.000804132
1900-01-03 08:07:00	0	0.000776403
1900-01-03 08:08:00	0	0.00115485
1900-01-03 08:09:00	0	0.002675
1900-01-03 08:10:00	0	0.00392453
1900-01-03 08:11:00	0	0.00643491
1900-01-03 08:12:00	0	0.0070042
1900-01-03 08:13:00	0.00410005	0.0043645
1900-01-03 08:14:00	0.0120187	0.00455546
1900-01-03 08:15:00	0.00334986	0.00647669
1900-01-03 08:16:00	0.00654095	0.00137494
1900-01-03 08:17:00	0.00294913	1.10863e-06
1900-01-03 08:18:00	0	0.000186208
1900-01-03 10:00:00	0	1.22665e-06
1900-01-03 10:01:00	0	4.51736e-07
1900-01-03 10:02:00	0	4.98828e-06
1900-01-03 10:03:00	0	2.38517e-05
1900-01-03 10:04:00	0	2.81177e-05
1900-01-03 10:05:00	0	1.2517e-05
1900-01-03 10:06:00	0	9.50043e-05
1900-01-03 10:07:00	0	0.000306532
1900-01-03 10:08:00	0	0.000684366
1900-01-03 10:09:00	0	0.000715748
1900-01-03 10:10:00	0	0.000327764
1900-01-03 10:11:00	0	0.000145935
1900-01-03 10:12:00	0	0.000705837
1900-01-03 10:13:00	0	0.00178676
1900-01-03 10:14:00	0	0.00381938
1900-01-03 10:15:00	0	0.00336138
1900-01-03 10:16:00	0	0.000955178
1900-01-03 10:17:00	0	0.000425279
1900-01-03 10:18:00	0	0.00112893
1900-01-03 10:19:00	0	8.94352e-05
1900-01-03 12:00:00	0	1.6479e-07
1900-01-03 12:01:00	0	4.42401e-07
1900-01-03 12:02:00	0	1.20571e-09
1900-01-03 12:03:00	0	4.1095e-07
1900-01-03 12:04:00	0	7.05708e-06
1900-01-03 12:05:00	0	2.95964e-05
1900-01-03 12:06:00	0	3.39122e-05
1900-01-03 12:07:00	0	7.73534e-06
1900-01-03 12:08:00	0	2.14401e-08
1900-01-03 12:09:00	0	7.18977e-06
1900-01-03 12:10:00	0	8.22801e-05
1900-01-03 12:11:00	0	0.000345013
1900-01-03 12:12:00	0	0.000378508
1900-01-03 12:13:00	0	4.5084e-05
1900-01-03 12:14:00	0	1.27049e-07
1900-01-03 12:15:00	0	4.19039e-05
1900-01-03 12:16:00	0	0.00023983
1900-01-03 12:17:00	0	0.00100548
1900-01-03 12:18:00	0.0074875	0.00108672
1900-01-03 12:19:00	0.0075359	8.75877e-05
1900-01-03 12:20:00	0.011769	2.50885e-07
1900-01-03 12:21:00	0	8.13593e-05
1900-01-03 14:00:00	0	1.43265e-13
1900-01-03 14:01:00	0	8.19215e-21
1900-01-03 14:02:00	0	4.66268e-07
1900-01-03 14:03:00	0	9.77727e-07
1900-01-03 14:04:00	0	1.22991e-14
1900-01-03 14:05:00	0	3.57811e-16
1900-01-03 14:06:00	0	2.50503e-12
1900-01-03 14:07:00	0	4.35407e-10
1900-01-03 14:08:00	0	8.15357e-06
1900-01-03 14:09:00	0	1.70955e-05
1900-01-03 14:10:00	0	1.48227e-13
1900-01-03 14:11:00	0	4.1709e-15
1900-01-03 14:12:00	0	1.47359e-11
1900-01-03 14:13:00	0	5.07566e-09
1900-01-03 14:14:00	0	4.75269e-05
1900-01-03 14:15:00	0	9.96377e-05
1900-01-03 14:16:00	0	4.74452e-13
1900-01-03 14:17:00	0	1.21688e-14
1900-01-03 14:18:00	0	2.91557e-11
1900-01-03 14:19:00	0	1.47921e-08
1900-01-03 14:20:00	0	9.23441e-05
1900-01-03 14:21:00	0.00806109	0.000193573
1900-01-03 14:22:00	0.00908096	1.6512e-13
1900-01-03 16:00:00	0	1.15525e-08
1900-01-03 16:01:00	0	1.78942e-16
1900-01-03 16:02:00	0	3.52649e-18
1900-01-03 16:03:00	0	6.13573e-21
1900-01-03 16:04:00	0	1.75044e-18
1900-01-03 16:05:00	0	1.43839e-11
1900-01-03 16:06:00	0	2.69327e-07
1900-01-03 16:07:00	0	3.12879e-15
1900-01-03 16:08:00	0	6.16603e-17
1900-01-03 16:09:00	0	1.08917e-19
1900-01-03 16:10:00	0	6.74654e-15
1900-01-03 16:11:00	0	2.51501e-10
1900-01-03 16:12:00	0	2.35458e-06
1900-01-03 16:13:00	0	1.82356e-14
1900-01-03 16:14:00	0	3.59375e-16
1900-01-03 16:15:00	0	2.03798e-18
1900-01-03 16:16:00	0	7.84635e-14
1900-01-03 16:17:00	0	1.46583e-09
1900-01-03 16:18:00	0	9.14882e-06
1900-01-03 16:19:00	0	3.54276e-14
1900-01-03 16:20:00	0	6.98184e-16
1900-01-03 16:21:00	0	9.39292e-18
1900-01-03 16:22:00	0	2.28481e-13
1900-01-03 16:23:00	0.00561218	2.84776e-09
1900-01-03 16:24:00	0	1.33305e-05

## Sheet: VM M3 vivo
CL	OBSERVED	PREDICTED
1900-01-02 16:00:00	0	0.000303455
1900-01-02 16:01:00	0	0.00252406
1900-01-02 16:02:00	0	0.00787291
1900-01-02 16:03:00	0	0.0109141
1900-01-02 16:04:00	0	0.00567379
1900-01-02 18:00:00	0	0.00200547
1900-01-02 18:01:00	0	0.0125107
1900-01-02 18:02:00	0	0.0260152
1900-01-02 18:03:00	0	0.0182613
1900-01-02 18:04:00	0	0.00142873
1900-01-02 18:05:00	0	0.00297094
1900-01-02 18:06:00	0	0.00205929
1900-01-02 20:00:00	0	0.00497016
1900-01-02 20:01:00	0	0.0207582
1900-01-02 20:02:00	0.0114628	0.0221842
1900-01-02 20:03:00	0.0101158	0.00347413
1900-01-02 20:04:00	0.00995831	0.00923872
1900-01-02 20:05:00	0.0101782	0.0100606
1900-01-02 20:06:00	0	0.0027355
1900-01-02 20:07:00	0	0.000269574
1900-01-02 20:08:00	0	0.00028028
1900-01-02 22:00:00	0	0.00547446
1900-01-02 22:01:00	0	0.0118196
1900-01-02 22:02:00	0	0.00252873
1900-01-02 22:03:00	0.0131293	0.00821047
1900-01-02 22:04:00	0.0229729	0.0131689
1900-01-02 22:05:00	0	0.00847175
1900-01-02 22:06:00	0	0.0131508
1900-01-02 22:07:00	0.0349074	0.0305454
1900-01-02 22:08:00	0.0176087	0.0284523
1900-01-02 22:09:00	0	0.00790106
1900-01-02 22:10:00	0	1.69545e-05
1900-01-03	0	0.00226123
1900-01-03 00:01:00	0	0.000720115
1900-01-03 00:02:00	0	0.00269008
1900-01-03 00:03:00	0	0.00599663
1900-01-03 00:04:00	0.0167612	0.00548471
1900-01-03 00:05:00	0.033072	0.0102362
1900-01-03 00:06:00	0.0658004	0.0440427
1900-01-03 00:07:00	0.104839	0.0591159
1900-01-03 00:08:00	0	0.0203487
1900-01-03 00:09:00	0	0.0048517
1900-01-03 00:10:00	0	0.00657985
1900-01-03 00:11:00	0	0.00214853
1900-01-03 00:12:00	0	3.846e-07
1900-01-03 02:00:00	0	2.47759e-16
1900-01-03 02:01:00	0	0.000396591
1900-01-03 02:02:00	0	0.000683146
1900-01-03 02:03:00	0	0.00150901
1900-01-03 02:04:00	0	0.000650147
1900-01-03 02:05:00	0.0406092	0.0160785
1900-01-03 02:06:00	0.0581366	0.0400937
1900-01-03 02:07:00	0.0278891	0.0182537
1900-01-03 02:08:00	0.0288257	0.0103817
1900-01-03 02:09:00	0.0211171	0.0200118
1900-01-03 02:10:00	0	0.0133035
1900-01-03 02:11:00	0	0.00298146
1900-01-03 02:12:00	0	0.000499293
1900-01-03 02:13:00	0	0.000194951
1900-01-03 04:00:00	0	8.8034e-17
1900-01-03 04:01:00	0	1.1454e-16
1900-01-03 04:02:00	0	2.60839e-05
1900-01-03 04:03:00	0	8.61696e-05
1900-01-03 04:04:00	0	0.000249852
1900-01-03 04:05:00	0	0.00850375
1900-01-03 04:06:00	0	0.00561605
1900-01-03 04:07:00	0	0.00560875
1900-01-03 04:08:00	0	0.0141716
1900-01-03 04:09:00	0	0.0150949
1900-01-03 04:10:00	0	0.00917491
1900-01-03 04:11:00	0	0.0225158
1900-01-03 04:12:00	0.0482638	0.0366846
1900-01-03 04:13:00	0.0562189	0.0215121
1900-01-03 04:14:00	0	0.00412969
1900-01-03 04:15:00	0	5.89643e-06
1900-01-03 06:00:00	0	4.12268e-30
1900-01-03 06:01:00	0	1.15801e-17
1900-01-03 06:02:00	0	3.15413e-17
1900-01-03 06:03:00	0	7.62467e-07
1900-01-03 06:04:00	0	3.75804e-06
1900-01-03 06:05:00	0	1.39005e-05
1900-01-03 06:06:00	0	0.00110685
1900-01-03 06:07:00	0	0.00236784
1900-01-03 06:08:00	0	0.00470861
1900-01-03 06:09:00	0	0.00257806
1900-01-03 06:10:00	0.0257235	0.0151163
1900-01-03 06:11:00	0.0252674	0.0435062
1900-01-03 06:12:00	0.0167657	0.0318091
1900-01-03 06:13:00	0	0.00844052
1900-01-03 06:14:00	0	0.00474797
1900-01-03 06:15:00	0.0152882	0.00347572
1900-01-03 06:16:00	0	0.000747216
1900-01-03 08:00:00	0	1.28525e-30
1900-01-03 08:01:00	0	2.89082e-30
1900-01-03 08:02:00	0	5.0775e-19
1900-01-03 08:03:00	0	2.18889e-18
1900-01-03 08:04:00	0	8.35796e-09
1900-01-03 08:05:00	0	5.49261e-08
1900-01-03 08:06:00	0	2.48285e-07
1900-01-03 08:07:00	0	4.79716e-05
1900-01-03 08:08:00	0	0.000179694
1900-01-03 08:09:00	0	0.000524308
1900-01-03 08:10:00	0	0.0118866
1900-01-03 08:11:00	0	0.0121676
1900-01-03 08:12:00	0	0.00569228
1900-01-03 08:13:00	0	0.00890898
1900-01-03 08:14:00	0.0380649	0.0110949
1900-01-03 08:15:00	0.0403586	0.00557268
1900-01-03 08:16:00	0.0353924	0.00111432
1900-01-03 08:17:00	0	0.000140345
1900-01-03 08:18:00	0	3.39e-05
1900-01-03 10:00:00	0	3.0031e-44
1900-01-03 10:01:00	0	1.12709e-31
1900-01-03 10:02:00	0	4.17892e-31
1900-01-03 10:03:00	0	7.42109e-21
1900-01-03 10:04:00	0	4.4076e-20
1900-01-03 10:05:00	0	1.79769e-19
1900-01-03 10:06:00	0	2.14455e-17
1900-01-03 10:07:00	0	6.71987e-17
1900-01-03 10:08:00	0	6.90834e-07
1900-01-03 10:09:00	0	3.73871e-06
1900-01-03 10:10:00	0	1.42395e-05
1900-01-03 10:11:00	0	0.00100887
1900-01-03 10:12:00	0	0.00260351
1900-01-03 10:13:00	0	0.00513692
1900-01-03 10:14:00	0	0.00371904
1900-01-03 10:15:00	0	0.00514577
1900-01-03 10:16:00	0	0.0149485
1900-01-03 10:17:00	0	0.0155293
1900-01-03 10:18:00	0	0.00647535
1900-01-03 10:19:00	0	0.00095465
1900-01-03 12:00:00	0	8.33957e-45
1900-01-03 12:01:00	0	2.6377e-44
1900-01-03 12:02:00	0	2.47096e-33
1900-01-03 12:03:00	0	1.31131e-32
1900-01-03 12:04:00	0	4.72982e-32
1900-01-03 12:05:00	0	2.43845e-30
1900-01-03 12:06:00	0	6.23651e-30
1900-01-03 12:07:00	0	4.60047e-19
1900-01-03 12:08:00	0	2.19878e-18
1900-01-03 12:09:00	0	7.29781e-18
1900-01-03 12:10:00	0	2.31371e-16
1900-01-03 12:11:00	0	4.60426e-16
1900-01-03 12:12:00	0	2.1413e-05
1900-01-03 12:13:00	0	9.10494e-05
1900-01-03 12:14:00	0	0.000275435
1900-01-03 12:15:00	0	0.00717732
1900-01-03 12:16:00	0	0.0102715
1900-01-03 12:17:00	0	0.00500183
1900-01-03 12:18:00	0	0.00158382
1900-01-03 12:19:00	0	0.00111348
1900-01-03 12:20:00	0	0.000537918
1900-01-03 12:21:00	0	8.6622e-05
1900-01-03 14:00:00	0	8.10545e-59
1900-01-03 14:01:00	0	3.65664e-46
1900-01-03 14:02:00	0	1.70928e-45
1900-01-03 14:03:00	0	5.28718e-45
1900-01-03 14:04:00	0	1.11438e-44
1900-01-03 14:05:00	0	4.19294e-44
1900-01-03 14:06:00	0	1.0212e-31
1900-01-03 14:07:00	0	4.23494e-31
1900-01-03 14:08:00	0	1.17583e-30
1900-01-03 14:09:00	0	2.10497e-30
1900-01-03 14:10:00	0	5.14785e-30
1900-01-03 14:11:00	0	9.5064e-18
1900-01-03 14:12:00	0	3.44096e-17
1900-01-03 14:13:00	0	8.41083e-17
1900-01-03 14:14:00	0	1.19361e-16
1900-01-03 14:15:00	0	1.92772e-16
1900-01-03 14:16:00	0	0.000294986
1900-01-03 14:17:00	0	0.000912159
1900-01-03 14:18:00	0	0.00190531
1900-01-03 14:19:00	0	0.00181664
1900-01-03 14:20:00	0	0.000752264
1900-01-03 14:21:00	0	0.00011234
1900-01-03 14:22:00	0	8.44244e-18
1900-01-03 16:00:00	0	2.02923e-59
1900-01-03 16:01:00	0	8.20216e-59
1900-01-03 16:02:00	0	2.06506e-58
1900-01-03 16:03:00	0	4.15198e-58
1900-01-03 16:04:00	0	7.29791e-58
1900-01-03 16:05:00	0	7.55607e-45
1900-01-03 16:06:00	0	2.65566e-44
1900-01-03 16:07:00	0	5.71637e-44
1900-01-03 16:08:00	0	9.94375e-44
1900-01-03 16:09:00	0	1.53462e-43
1900-01-03 16:10:00	0	1.0551e-30
1900-01-03 16:11:00	0	3.15179e-30
1900-01-03 16:12:00	0	5.5204e-30
1900-01-03 16:13:00	0	7.90175e-30
1900-01-03 16:14:00	0	1.02935e-29
1900-01-03 16:15:00	0	6.54799e-17
1900-01-03 16:16:00	0	1.61067e-16
1900-01-03 16:17:00	0	2.08038e-16
1900-01-03 16:18:00	0	2.16194e-16
1900-01-03 16:19:00	0	2.16703e-16
1900-01-03 16:20:00	0	0.00152389
1900-01-03 16:21:00	0	0.00294475
1900-01-03 16:22:00	0	0.00213389
1900-01-03 16:23:00	0	0.00068725
1900-01-03 16:24:00	0	8.30019e-05

## Sheet: VM M3 vitro
CL	OBSERVED	PREDICTED
1900-01-02 16:00:00	0	0.00306337
1900-01-02 16:01:00	0	0.00225185
1900-01-02 16:02:00	0	0.000620741
1900-01-02 16:03:00	0	7.60501e-05
1900-01-02 16:04:00	0	3.49397e-06
1900-01-02 18:00:00	0	0.00443475
1900-01-02 18:01:00	0	0.00244495
1900-01-02 18:02:00	0.0150582	0.000449314
1900-01-02 18:03:00	0.01801	0.00492336
1900-01-02 18:04:00	0.030586	0.00269916
1900-01-02 18:05:00	0	0.000496031
1900-01-02 18:06:00	0	3.03856e-05
1900-01-02 20:00:00	0	0.00240809
1900-01-02 20:01:00	0	0.000885184
1900-01-02 20:02:00	0.0130813	0.00118778
1900-01-02 20:03:00	0.0219861	0.00592566
1900-01-02 20:04:00	0.0420327	0.0131146
1900-01-02 20:05:00	0.0227914	0.00627775
1900-01-02 20:06:00	0	0.0040536
1900-01-02 20:07:00	0	0.00114701
1900-01-02 20:08:00	0	9.90937e-05
1900-01-02 22:00:00	0	0.00177215
1900-01-02 22:01:00	0	0.000766657
1900-01-02 22:02:00	0.00554899	0.00132374
1900-01-02 22:03:00	0.0102864	0.00237376
1900-01-02 22:04:00	0.0317432	0.0123906
1900-01-02 22:05:00	0.0103647	0.0173556
1900-01-02 22:06:00	0.00894869	0.0127017
1900-01-02 22:07:00	0.00741009	0.0166636
1900-01-02 22:08:00	0.00537027	0.00527189
1900-01-02 22:09:00	0	0.00124917
1900-01-02 22:10:00	0	0.000143629
1900-01-03	0	0.00134553
1900-01-03 00:01:00	0	0.000478719
1900-01-03 00:02:00	0	0.000479881
1900-01-03 00:03:00	0.00947486	0.00173982
1900-01-03 00:04:00	0.0103429	0.00502157
1900-01-03 00:05:00	0.0170418	0.0144798
1900-01-03 00:06:00	0.0190314	0.0117563
1900-01-03 00:07:00	0.0146072	0.0124207
1900-01-03 00:08:00	0.00494734	0.0313851
1900-01-03 00:09:00	0.0139584	0.0149222
1900-01-03 00:10:00	0.0191032	0.00771095
1900-01-03 00:11:00	0	0.00110514
1900-01-03 00:12:00	0	7.80675e-05
1900-01-03 02:00:00	0	0.000468062
1900-01-03 02:01:00	0	8.73215e-05
1900-01-03 02:02:00	0	0.000375328
1900-01-03 02:03:00	0	0.00115256
1900-01-03 02:04:00	0	0.00405801
1900-01-03 02:05:00	0.00439902	0.00595494
1900-01-03 02:06:00	0.0061285	0.00497732
1900-01-03 02:07:00	0.00837822	0.00574515
1900-01-03 02:08:00	0.0273838	0.0231582
1900-01-03 02:09:00	0.0142999	0.0409432
1900-01-03 02:10:00	0.00706856	0.0233298
1900-01-03 02:11:00	0.0105275	0.0218985
1900-01-03 02:12:00	0.00727535	0.005087
1900-01-03 02:13:00	0	0.000993288
1900-01-03 04:00:00	0	0.000230104
1900-01-03 04:01:00	0	6.49091e-05
1900-01-03 04:02:00	0	0.000239687
1900-01-03 04:03:00	0	0.000230641
1900-01-03 04:04:00	0	0.0023518
1900-01-03 04:05:00	0	0.00463199
1900-01-03 04:06:00	0	0.00302296
1900-01-03 04:07:00	0	0.00537009
1900-01-03 04:08:00	0	0.00562991
1900-01-03 04:09:00	0.00803981	0.024379
1900-01-03 04:10:00	0.0162272	0.0323693
1900-01-03 04:11:00	0.0111763	0.0245871
1900-01-03 04:12:00	0.0496524	0.0405805
1900-01-03 04:13:00	0.0167221	0.014153
1900-01-03 04:14:00	0	0.00447366
1900-01-03 04:15:00	0	0.000209129
1900-01-03 06:00:00	0	0.000125637
1900-01-03 06:01:00	0	2.37712e-05
1900-01-03 06:02:00	0	4.24029e-05
1900-01-03 06:03:00	0	0.000138844
1900-01-03 06:04:00	0	0.000477539
1900-01-03 06:05:00	0	0.00255217
1900-01-03 06:06:00	0	0.00173447
1900-01-03 06:07:00	0	0.00158281
1900-01-03 06:08:00	0	0.00588086
1900-01-03 06:09:00	0	0.00621865
1900-01-03 06:10:00	0	0.0158068
1900-01-03 06:11:00	0	0.0150096
1900-01-03 06:12:00	0	0.0171802
1900-01-03 06:13:00	0.0260966	0.046167
1900-01-03 06:14:00	0	0.0232291
1900-01-03 06:15:00	0.0333772	0.0124982
1900-01-03 06:16:00	0	0.00160912
1900-01-03 08:00:00	0	2.27472e-05
1900-01-03 08:01:00	0	1.27292e-07
1900-01-03 08:02:00	0	3.13504e-05
1900-01-03 08:03:00	0	5.61197e-05
1900-01-03 08:04:00	0	0.000323911
1900-01-03 08:05:00	0	0.000503272
1900-01-03 08:06:00	0	0.000365076
1900-01-03 08:07:00	0	0.000624666
1900-01-03 08:08:00	0	0.00231767
1900-01-03 08:09:00	0	0.00675946
1900-01-03 08:10:00	0	0.00506876
1900-01-03 08:11:00	0	0.00530305
1900-01-03 08:12:00	0	0.00413247
1900-01-03 08:13:00	0.019178	0.0173043
1900-01-03 08:14:00	0.114846	0.0390276
1900-01-03 08:15:00	0.0366088	0.0233642
1900-01-03 08:16:00	0.0154405	0.0214527
1900-01-03 08:17:00	0.00871663	0.00512052
1900-01-03 08:18:00	0	0.000210083
1900-01-03 10:00:00	0	1.12476e-05
1900-01-03 10:01:00	0	2.15814e-06
1900-01-03 10:02:00	0	1.13595e-05
1900-01-03 10:03:00	0	6.8461e-08
1900-01-03 10:04:00	0	0.000113266
1900-01-03 10:05:00	0	0.0003424
1900-01-03 10:06:00	0	0.000156164
1900-01-03 10:07:00	0	0.000364344
1900-01-03 10:08:00	0	9.03695e-05
1900-01-03 10:09:00	0	0.00221113
1900-01-03 10:10:00	0	0.00434938
1900-01-03 10:11:00	0	0.00249308
1900-01-03 10:12:00	0	0.00499209
1900-01-03 10:13:00	0	0.0016142
1900-01-03 10:14:00	0	0.0109495
1900-01-03 10:15:00	0	0.0202904
1900-01-03 10:16:00	0	0.0130206
1900-01-03 10:17:00	0	0.0246456
1900-01-03 10:18:00	0	0.00981824
1900-01-03 10:19:00	0	0.000991357
1900-01-03 12:00:00	0	4.0686e-06
1900-01-03 12:01:00	0	3.33598e-08
1900-01-03 12:02:00	0	1.54102e-09
1900-01-03 12:03:00	0	4.49163e-06
1900-01-03 12:04:00	0	1.46619e-06
1900-01-03 12:05:00	0	0.000119132
1900-01-03 12:06:00	0	6.25213e-05
1900-01-03 12:07:00	0	3.67385e-07
1900-01-03 12:08:00	0	0.000272612
1900-01-03 12:09:00	0	6.64967e-05
1900-01-03 12:10:00	0	0.00117075
1900-01-03 12:11:00	0	0.00121086
1900-01-03 12:12:00	0	0.000251631
1900-01-03 12:13:00	0	0.00403828
1900-01-03 12:14:00	0	0.00164857
1900-01-03 12:15:00	0	0.00396529
1900-01-03 12:16:00	0	0.00590424
1900-01-03 12:17:00	0	0.00242226
1900-01-03 12:18:00	0.0184076	0.0179139
1900-01-03 12:19:00	0.0107939	0.0111184
1900-01-03 12:20:00	0.0167908	0.00206722
1900-01-03 12:21:00	0	9.3796e-05
1900-01-03 14:00:00	0	5.20051e-10
1900-01-03 14:01:00	0	4.27006e-12
1900-01-03 14:02:00	0	1.01507e-06
1900-01-03 14:03:00	0	8.32284e-09
1900-01-03 14:04:00	0	1.01366e-05
1900-01-03 14:05:00	0	9.83391e-08
1900-01-03 14:06:00	0	4.60702e-09
1900-01-03 14:07:00	0	2.972e-05
1900-01-03 14:08:00	0	8.54822e-06
1900-01-03 14:09:00	0	0.000296832
1900-01-03 14:10:00	0	8.55119e-05
1900-01-03 14:11:00	0	5.44233e-07
1900-01-03 14:12:00	0	0.000290068
1900-01-03 14:13:00	0	0.000164476
1900-01-03 14:14:00	0	0.00292005
1900-01-03 14:15:00	0	0.00164302
1900-01-03 14:16:00	0	0.00023548
1900-01-03 14:17:00	0	0.000944352
1900-01-03 14:18:00	0	0.000798754
1900-01-03 14:19:00	0	0.0096483
1900-01-03 14:20:00	0	0.00799751
1900-01-03 14:21:00	0.0282767	0.00225059
1900-01-03 14:22:00	0.0372784	0.000211675
1900-01-03 16:00:00	0	2.73087e-07
1900-01-03 16:01:00	0	2.9855e-09
1900-01-03 16:02:00	0	1.22453e-11
1900-01-03 16:03:00	0	2.23578e-14
1900-01-03 16:04:00	0	1.67856e-17
1900-01-03 16:05:00	0	1.06609e-05
1900-01-03 16:06:00	0	3.09548e-06
1900-01-03 16:07:00	0	2.49032e-08
1900-01-03 16:08:00	0	6.76763e-11
1900-01-03 16:09:00	0	6.17911e-14
1900-01-03 16:10:00	0	0.000156069
1900-01-03 16:11:00	0	8.89258e-05
1900-01-03 16:12:00	0	1.29079e-05
1900-01-03 16:13:00	0	6.85779e-08
1900-01-03 16:14:00	0	9.29514e-11
1900-01-03 16:15:00	0	0.00101545
1900-01-03 16:16:00	0	0.00086233
1900-01-03 16:17:00	0	0.000244881
1900-01-03 16:18:00	0	2.34737e-05
1900-01-03 16:19:00	0	6.23457e-08
1900-01-03 16:20:00	0	0.00247759
1900-01-03 16:21:00	0	0.0027963
1900-01-03 16:22:00	0	0.00118351
1900-01-03 16:23:00	0.0224027	0.000222625
1900-01-03 16:24:00	0	1.57039e-05

## Sheet: VM NM1 vivo
CL	OBSERVED	PREDICTED
1900-01-02 16:00:00	0	1.81741e-05
1900-01-02 16:01:00	0	3.29029e-19
1900-01-02 16:02:00	0	2.23381e-33
1900-01-02 16:03:00	0	6.74024e-48
1900-01-02 16:04:00	0	7.62668e-63
1900-01-02 18:00:00	0	2.47754e-05
1900-01-02 18:01:00	0	0.000379583
1900-01-02 18:02:00	0.0380467	0.000463279
1900-01-02 18:03:00	0	6.6159e-18
1900-01-02 18:04:00	0	3.28895e-32
1900-01-02 18:05:00	0	6.29519e-47
1900-01-02 18:06:00	0	3.01704e-62
1900-01-02 20:00:00	0	2.18928e-05
1900-01-02 20:01:00	0	0.000408251
1900-01-02 20:02:00	0.017201	0.00344664
1900-01-02 20:03:00	0.0187497	0.00730135
1900-01-02 20:04:00	0.0227794	0.00447584
1900-01-02 20:05:00	0.0320408	4.6951e-17
1900-01-02 20:06:00	0	1.52125e-31
1900-01-02 20:07:00	0	1.51601e-46
1900-01-02 20:08:00	0	4.47566e-62
1900-01-02 22:00:00	0	3.69515e-05
1900-01-02 22:01:00	0	0.000297415
1900-01-02 22:02:00	0.0271382	0.00268002
1900-01-02 22:03:00	0.0212908	0.0157392
1900-01-02 22:04:00	0.0492184	0.0416538
1900-01-02 22:05:00	0	0.0478356
1900-01-02 22:06:00	0	0.0197329
1900-01-02 22:07:00	0	1.33812e-16
1900-01-02 22:08:00	0	2.32421e-31
1900-01-02 22:09:00	0	1.46881e-46
1900-01-02 22:10:00	0	2.95088e-62
1900-01-03	0	3.04094e-05
1900-01-03 00:01:00	0	0.000514213
1900-01-03 00:02:00	0	0.00193329
1900-01-03 00:03:00	0.0121205	0.00816931
1900-01-03 00:04:00	0.0237902	0.0328372
1900-01-03 00:05:00	0.0555774	0.0891693
1900-01-03 00:06:00	0.143455	0.140543
1900-01-03 00:07:00	0.123074	0.113392
1900-01-03 00:08:00	0	0.0360535
1900-01-03 00:09:00	0	1.2145e-16
1900-01-03 00:10:00	0	1.36451e-31
1900-01-03 00:11:00	0	5.8331e-47
1900-01-03 00:12:00	0	7.29586e-63
1900-01-03 02:00:00	0	1.95309e-05
1900-01-03 02:01:00	0	0.000324742
1900-01-03 02:02:00	0	0.00275905
1900-01-03 02:03:00	0	0.0077208
1900-01-03 02:04:00	0	0.0130387
1900-01-03 02:05:00	0	0.0206982
1900-01-03 02:06:00	0.0338543	0.0297653
1900-01-03 02:07:00	0.0295911	0.0428958
1900-01-03 02:08:00	0.0438094	0.0576157
1900-01-03 02:09:00	0.0427403	0.0460043
1900-01-03 02:10:00	0	0.0145862
1900-01-03 02:11:00	0	3.94064e-17
1900-01-03 02:12:00	0	3.24481e-32
1900-01-03 02:13:00	0	8.11886e-48
1900-01-03 04:00:00	0	2.02504e-05
1900-01-03 04:01:00	0	0.0001649
1900-01-03 04:02:00	0	0.00116113
1900-01-03 04:03:00	0	0.00588853
1900-01-03 04:04:00	0	0.015379
1900-01-03 04:05:00	0	0.0189497
1900-01-03 04:06:00	0	0.0133028
1900-01-03 04:07:00	0	0.0135485
1900-01-03 04:08:00	0	0.0160734
1900-01-03 04:09:00	0	0.0141491
1900-01-03 04:10:00	0	0.0172316
1900-01-03 04:11:00	0	0.0163328
1900-01-03 04:12:00	0	0.0059419
1900-01-03 04:13:00	0	1.23897e-17
1900-01-03 04:14:00	0	7.59954e-33
1900-01-03 04:15:00	0	1.279e-48
1900-01-03 06:00:00	0	1.087e-05
1900-01-03 06:01:00	0	0.000172904
1900-01-03 06:02:00	0	0.000541615
1900-01-03 06:03:00	0	0.00131787
1900-01-03 06:04:00	0	0.00214688
1900-01-03 06:05:00	0	0.00291768
1900-01-03 06:06:00	0	0.00543678
1900-01-03 06:07:00	0	0.00659657
1900-01-03 06:08:00	0	0.00413014
1900-01-03 06:09:00	0	0.00379015
1900-01-03 06:10:00	0	0.00454511
1900-01-03 06:11:00	0	0.00314218
1900-01-03 06:12:00	0	0.00327164
1900-01-03 06:13:00	0	0.00345171
1900-01-03 06:14:00	0	0.00132865
1900-01-03 06:15:00	0	2.03797e-18
1900-01-03 06:16:00	0	7.27386e-34
1900-01-03 08:00:00	0	5.0457e-06
1900-01-03 08:01:00	0	5.95642e-05
1900-01-03 08:02:00	0	0.000432781
1900-01-03 08:03:00	0	0.000921163
1900-01-03 08:04:00	0	0.000693846
1900-01-03 08:05:00	0	0.000720932
1900-01-03 08:06:00	0	0.00133837
1900-01-03 08:07:00	0	0.0010368
1900-01-03 08:08:00	0	0.00124229
1900-01-03 08:09:00	0	0.00202145
1900-01-03 08:10:00	0	0.00124454
1900-01-03 08:11:00	0	0.00068949
1900-01-03 08:12:00	0	0.00105728
1900-01-03 08:13:00	0	0.00065765
1900-01-03 08:14:00	0	0.000434624
1900-01-03 08:15:00	0	0.000607308
1900-01-03 08:16:00	0	0.000294397
1900-01-03 08:17:00	0	3.45073e-19
1900-01-03 08:18:00	0	8.40811e-35
1900-01-03 10:00:00	0	3.9648e-06
1900-01-03 10:01:00	0	1.93027e-05
1900-01-03 10:02:00	0	5.72618e-05
1900-01-03 10:03:00	0	5.6455e-05
1900-01-03 10:04:00	0	0.000109751
1900-01-03 10:05:00	0	0.000250106
1900-01-03 10:06:00	0	0.000173472
1900-01-03 10:07:00	0	0.000135951
1900-01-03 10:08:00	0	0.000300851
1900-01-03 10:09:00	0	0.000207505
1900-01-03 10:10:00	0	0.000163121
1900-01-03 10:11:00	0	0.000332086
1900-01-03 10:12:00	0	0.000203565
1900-01-03 10:13:00	0	7.74201e-05
1900-01-03 10:14:00	0	0.000153671
1900-01-03 10:15:00	0	9.41697e-05
1900-01-03 10:16:00	0	3.89443e-05
1900-01-03 10:17:00	0	7.21546e-05
1900-01-03 10:18:00	0	3.92453e-05
1900-01-03 10:19:00	0	2.69106e-20
1900-01-03 12:00:00	0	1.16652e-06
1900-01-03 12:01:00	0	1.56618e-05
1900-01-03 12:02:00	0	1.90021e-05
1900-01-03 12:03:00	0	3.70177e-06
1900-01-03 12:04:00	0	3.09371e-05
1900-01-03 12:05:00	0	3.44589e-05
1900-01-03 12:06:00	0	9.52678e-06
1900-01-03 12:07:00	0	5.6267e-05
1900-01-03 12:08:00	0	5.82814e-05
1900-01-03 12:09:00	0	9.84212e-06
1900-01-03 12:10:00	0	4.99386e-05
1900-01-03 12:11:00	0	4.8992e-05
1900-01-03 12:12:00	0	9.44166e-06
1900-01-03 12:13:00	0	4.07134e-05
1900-01-03 12:14:00	0	3.78275e-05
1900-01-03 12:15:00	0	4.05077e-06
1900-01-03 12:16:00	0	1.61937e-05
1900-01-03 12:17:00	0	1.44739e-05
1900-01-03 12:18:00	0	1.74864e-06
1900-01-03 12:19:00	0	6.19457e-06
1900-01-03 12:20:00	0	5.27163e-06
1900-01-03 12:21:00	0	2.45664e-21
1900-01-03 14:00:00	0	3.59288e-07
1900-01-03 14:01:00	0	7.84886e-07
1900-01-03 14:02:00	0	6.05797e-20
1900-01-03 14:03:00	0	2.30258e-06
1900-01-03 14:04:00	0	3.09845e-06
1900-01-03 14:05:00	0	8.49846e-19
1900-01-03 14:06:00	0	3.6991e-06
1900-01-03 14:07:00	0	4.98481e-06
1900-01-03 14:08:00	0	3.86329e-18
1900-01-03 14:09:00	0	5.19823e-06
1900-01-03 14:10:00	0	6.34761e-06
1900-01-03 14:11:00	0	4.30863e-18
1900-01-03 14:12:00	0	4.00615e-06
1900-01-03 14:13:00	0	4.87315e-06
1900-01-03 14:14:00	0	4.74392e-18
1900-01-03 14:15:00	0	2.78404e-06
1900-01-03 14:16:00	0	3.18321e-06
1900-01-03 14:17:00	0	2.07937e-18
1900-01-03 14:18:00	0	9.96785e-07
1900-01-03 14:19:00	0	1.14036e-06
1900-01-03 14:20:00	0	9.83862e-19
1900-01-03 14:21:00	0	3.34793e-07
1900-01-03 14:22:00	0	3.56843e-07
1900-01-03 16:00:00	0	2.39852e-07
1900-01-03 16:01:00	0	1.28167e-20
1900-01-03 16:02:00	0	1.46941e-20
1900-01-03 16:03:00	0	5.1258e-07
1900-01-03 16:04:00	0	3.30246e-20
1900-01-03 16:05:00	0	5.52845e-19
1900-01-03 16:06:00	0	9.66074e-07
1900-01-03 16:07:00	0	5.32357e-20
1900-01-03 16:08:00	0	8.86447e-19
1900-01-03 16:09:00	0	1.03633e-06
1900-01-03 16:10:00	0	5.80958e-20
1900-01-03 16:11:00	0	1.40179e-18
1900-01-03 16:12:00	0	9.77145e-07
1900-01-03 16:13:00	0	4.42948e-20
1900-01-03 16:14:00	0	1.08479e-18
1900-01-03 16:15:00	0	5.99816e-07
1900-01-03 16:16:00	0	2.56121e-20
1900-01-03 16:17:00	0	8.02151e-19
1900-01-03 16:18:00	0	3.23629e-07
1900-01-03 16:19:00	0	9.18691e-21
1900-01-03 16:20:00	0	2.87041e-19
1900-01-03 16:21:00	0	9.9384e-08
1900-01-03 16:22:00	0	2.42011e-21
1900-01-03 16:23:00	0	1.02625e-19
1900-01-03 16:24:00	0	2.69164e-08

## Sheet: VM NM1 vitro
CL	OBSERVED	PREDICTED
1900-01-02 16:00:00	0	7.32568e-05
1900-01-02 16:01:00	0	0.000790558
1900-01-02 16:02:00	0	0.00319927
1900-01-02 16:03:00	0	0.0057542
1900-01-02 16:04:00	0	0.00388106
1900-01-02 18:00:00	0	0.000138508
1900-01-02 18:01:00	0	0.00235937
1900-01-02 18:02:00	0.0214836	0.0131434
1900-01-02 18:03:00	0.0148667	0.0305399
1900-01-02 18:04:00	0.0415487	0.0264216
1900-01-02 18:05:00	0	0.00189313
1900-01-02 18:06:00	0	6.32641e-07
1900-01-02 20:00:00	0	9.82053e-05
1900-01-02 20:01:00	0	0.00228589
1900-01-02 20:02:00	0.0349311	0.0183038
1900-01-02 20:03:00	0.0473066	0.0581889
1900-01-02 20:04:00	0.0570166	0.0682295
1900-01-02 20:05:00	0.0224714	0.0144768
1900-01-02 20:06:00	0	0.0055987
1900-01-02 20:07:00	0	0.00366321
1900-01-02 20:08:00	0	3.86719e-11
1900-01-02 22:00:00	0	7.38669e-05
1900-01-02 22:01:00	0	0.0012609
1900-01-02 22:02:00	0.00932357	0.0108429
1900-01-02 22:03:00	0.0357484	0.0470271
1900-01-02 22:04:00	0.0889401	0.0799646
1900-01-02 22:05:00	0.0137066	0.0363378
1900-01-02 22:06:00	0.0107415	0.0236555
1900-01-02 22:07:00	0.0135773	0.0199152
1900-01-02 22:08:00	0.00429686	0.00471137
1900-01-02 22:09:00	0	0.00303226
1900-01-02 22:10:00	0	1.05063e-15
1900-01-03	0	6.45199e-05
1900-01-03 00:01:00	0	0.00100332
1900-01-03 00:02:00	0	0.00527101
1900-01-03 00:03:00	0.00940974	0.0167721
1900-01-03 00:04:00	0.0329112	0.039041
1900-01-03 00:05:00	0.0492389	0.0387252
1900-01-03 00:06:00	0.0425357	0.0346073
1900-01-03 00:07:00	0.0284864	0.0360306
1900-01-03 00:08:00	0.00498428	0.0193229
1900-01-03 00:09:00	0.00898019	0.0170275
1900-01-03 00:10:00	0.00876541	0.00240556
1900-01-03 00:11:00	0	3.70673e-07
1900-01-03 00:12:00	0	1.07038e-20
1900-01-03 02:00:00	0	2.87687e-05
1900-01-03 02:01:00	0	0.000592025
1900-01-03 02:02:00	0	0.00379697
1900-01-03 02:03:00	0	0.00739306
1900-01-03 02:04:00	0	0.00568123
1900-01-03 02:05:00	0.00459715	0.0173086
1900-01-03 02:06:00	0.0143078	0.0219357
1900-01-03 02:07:00	0.0183038	0.0246301
1900-01-03 02:08:00	0.0177449	0.0253417
1900-01-03 02:09:00	0.0167997	0.0310877
1900-01-03 02:10:00	0.00751918	0.0101873
1900-01-03 02:11:00	0.00721822	0.00273269
1900-01-03 02:12:00	0.0048981	0.00214628
1900-01-03 02:13:00	0	1.51051e-11
1900-01-03 04:00:00	0	1.39628e-05
1900-01-03 04:01:00	0	0.000172458
1900-01-03 04:02:00	0	0.00121807
1900-01-03 04:03:00	0	0.00407186
1900-01-03 04:04:00	0	0.00266836
1900-01-03 04:05:00	0	0.00320149
1900-01-03 04:06:00	0	0.00766578
1900-01-03 04:07:00	0	0.00604722
1900-01-03 04:08:00	0	0.0119163
1900-01-03 04:09:00	0.00940974	0.020388
1900-01-03 04:10:00	0.0125028	0.0133025
1900-01-03 04:11:00	0.00541383	0.00754853
1900-01-03 04:12:00	0.0297758	0.00750449
1900-01-03 04:13:00	0.010656	0.00138569
1900-01-03 04:14:00	0	0.00088832
1900-01-03 04:15:00	0	2.05184e-16
1900-01-03 06:00:00	0	8.91474e-06
1900-01-03 06:01:00	0	0.000103753
1900-01-03 06:02:00	0	0.000233767
1900-01-03 06:03:00	0	0.000262998
1900-01-03 06:04:00	0	0.00135634
1900-01-03 06:05:00	0	0.00146519
1900-01-03 06:06:00	0	0.00203041
1900-01-03 06:07:00	0	0.00248622
1900-01-03 06:08:00	0	0.00313917
1900-01-03 06:09:00	0	0.00329268
1900-01-03 06:10:00	0	0.00586506
1900-01-03 06:11:00	0	0.00619022
1900-01-03 06:12:00	0	0.00689696
1900-01-03 06:13:00	0.00846446	0.00338184
1900-01-03 06:14:00	0	0.0034326
1900-01-03 06:15:00	0.00756226	0.000722962
1900-01-03 06:16:00	0	7.23907e-08
1900-01-03 08:00:00	0	2.10691e-06
1900-01-03 08:01:00	0	3.76734e-05
1900-01-03 08:02:00	0	0.000179558
1900-01-03 08:03:00	0	5.60838e-05
1900-01-03 08:04:00	0	0.000103659
1900-01-03 08:05:00	0	0.000473751
1900-01-03 08:06:00	0	0.000253391
1900-01-03 08:07:00	0	0.000703536
1900-01-03 08:08:00	0	0.00179811
1900-01-03 08:09:00	0	0.000798254
1900-01-03 08:10:00	0	0.000829793
1900-01-03 08:11:00	0	0.00204493
1900-01-03 08:12:00	0	0.00113301
1900-01-03 08:13:00	0.0073044	0.00194177
1900-01-03 08:14:00	0.0262531	0.00326517
1900-01-03 08:15:00	0.00945283	0.00152425
1900-01-03 08:16:00	0.00592956	0.000377034
1900-01-03 08:17:00	0.00356636	0.000419149
1900-01-03 08:18:00	0	1.47495e-12
1900-01-03 10:00:00	0	9.20822e-07
1900-01-03 10:01:00	0	2.48432e-06
1900-01-03 10:02:00	0	3.88423e-06
1900-01-03 10:03:00	0	3.9065e-05
1900-01-03 10:04:00	0	3.14635e-05
1900-01-03 10:05:00	0	5.90866e-05
1900-01-03 10:06:00	0	8.63362e-05
1900-01-03 10:07:00	0	8.29608e-05
1900-01-03 10:08:00	0	0.000143849
1900-01-03 10:09:00	0	0.00033749
1900-01-03 10:10:00	0	0.000279436
1900-01-03 10:11:00	0	0.000469775
1900-01-03 10:12:00	0	0.000352761
1900-01-03 10:13:00	0	0.000322262
1900-01-03 10:14:00	0	0.000465299
1900-01-03 10:15:00	0	0.000595305
1900-01-03 10:16:00	0	0.000501217
1900-01-03 10:17:00	0	0.000711297
1900-01-03 10:18:00	0	0.000133784
1900-01-03 10:19:00	0	0.000115651
1900-01-03 12:00:00	0	4.35254e-07
1900-01-03 12:01:00	0	3.89137e-06
1900-01-03 12:02:00	0	3.03016e-07
1900-01-03 12:03:00	0	1.19032e-06
1900-01-03 12:04:00	0	1.24274e-05
1900-01-03 12:05:00	0	2.50807e-06
1900-01-03 12:06:00	0	1.14073e-05
1900-01-03 12:07:00	0	5.74032e-05
1900-01-03 12:08:00	0	1.0907e-05
1900-01-03 12:09:00	0	1.91449e-05
1900-01-03 12:10:00	0	9.83104e-05
1900-01-03 12:11:00	0	2.66307e-05
1900-01-03 12:12:00	0	6.59392e-05
1900-01-03 12:13:00	0	0.000217356
1900-01-03 12:14:00	0	5.61498e-05
1900-01-03 12:15:00	0	5.22803e-05
1900-01-03 12:16:00	0	0.000176896
1900-01-03 12:17:00	0	5.7499e-05
1900-01-03 12:18:00	0.00756226	9.30472e-05
1900-01-03 12:19:00	0.00747609	0.000212887
1900-01-03 12:20:00	0.0109563	6.3542e-05
1900-01-03 12:21:00	0	4.71228e-09
1900-01-03 14:00:00	0	1.28412e-14
1900-01-03 14:01:00	0	4.63126e-19
1900-01-03 14:02:00	0	4.01191e-07
1900-01-03 14:03:00	0	1.88265e-07
1900-01-03 14:04:00	0	5.8622e-07
1900-01-03 14:05:00	0	1.09672e-06
1900-01-03 14:06:00	0	5.14683e-07
1900-01-03 14:07:00	0	1.60243e-06
1900-01-03 14:08:00	0	5.32882e-06
1900-01-03 14:09:00	0	2.50063e-06
1900-01-03 14:10:00	0	7.78611e-06
1900-01-03 14:11:00	0	8.19375e-06
1900-01-03 14:12:00	0	3.84518e-06
1900-01-03 14:13:00	0	1.19716e-05
1900-01-03 14:14:00	0	1.91687e-05
1900-01-03 14:15:00	0	8.99497e-06
1900-01-03 14:16:00	0	2.80072e-05
1900-01-03 14:17:00	0	1.41912e-05
1900-01-03 14:18:00	0	6.65949e-06
1900-01-03 14:19:00	0	2.07337e-05
1900-01-03 14:20:00	0	1.86739e-05
1900-01-03 14:21:00	0.010656	8.76234e-06
1900-01-03 14:22:00	0.0101833	2.7284e-05
1900-01-03 16:00:00	0	3.37187e-08
1900-01-03 16:01:00	0	1.53485e-12
1900-01-03 16:02:00	0	4.69331e-12
1900-01-03 16:03:00	0	1.22897e-07
1900-01-03 16:04:00	0	4.19586e-12
1900-01-03 16:05:00	0	1.28304e-11
1900-01-03 16:06:00	0	6.53141e-07
1900-01-03 16:07:00	0	2.03868e-11
1900-01-03 16:08:00	0	6.23404e-11
1900-01-03 16:09:00	0	1.42828e-06
1900-01-03 16:10:00	0	3.13478e-11
1900-01-03 16:11:00	0	9.58622e-11
1900-01-03 16:12:00	0	3.84955e-06
1900-01-03 16:13:00	0	7.33348e-11
1900-01-03 16:14:00	0	2.24258e-10
1900-01-03 16:15:00	0	5.13776e-06
1900-01-03 16:16:00	0	5.4293e-11
1900-01-03 16:17:00	0	1.66052e-10
1900-01-03 16:18:00	0	8.45141e-06
1900-01-03 16:19:00	0	7.14413e-11
1900-01-03 16:20:00	0	2.18487e-10
1900-01-03 16:21:00	0	5.72036e-06
1900-01-03 16:22:00	0	5.01574e-19
1900-01-03 16:23:00	0.00876541	4.30011e-14
1900-01-03 16:24:00	0	5.64567e-06

[truncated: 8 more sheets: VM NS, EPEN vivo, VM M2 vivo, CT2A vivo, B6 brain, B6 heart, B6 lung, B6 liver]
