# Supplementary material for: A Mathematical Model for the Determination of Steady-State Cardiolipin Remodeling Mechanisms Using Lipidomic Data
Source: PLoS One. 2011 Jun 10;6(6):e21170. doi: 10.1371/journal.pone.0021170 (PMC3112230; doi:10.1371/journal.pone.0021170)
Supplement: Table S3 — Inferred CL acyl compositions and experimental compositions in acyl donors PG, PC sn -2, PE sn -2, and acyl CoA. (XLS) [file pone.0021170.s004.xls]

## Sheet: Inferred CL
#sample	1899-12-31 16:00:00	1899-12-31 16:01:00	1899-12-31 18:00:00	1899-12-31 18:01:00	1899-12-31 18:02:00	1899-12-31 18:03:00	1899-12-31 20:00:00	1899-12-31 20:01:00	1899-12-31 20:02:00	1899-12-31 20:03:00	1899-12-31 20:04:00	1899-12-31 22:00:00	1899-12-31 22:01:00	1899-12-31 22:02:00	1899-12-31 22:03:00	1899-12-31 22:04:00	1899-12-31 22:05:00	1899-12-31 22:06:00
BV2 vitro	0.101634	0.225973	0.0445377	0.412174	0.0360579	0.00905198	1.7163e-10	1.01486e-06	0.0346016	0.00913078	0.0315342	0.0149752	1.86704e-08	0.00247389	0.0165986	0.00407518	1.26969e-15	0.0571809
B6 NS	0.0139031	0.0618905	0.0259379	0.468646	0.0988496	0.0332786	0.00125138	0.00538894	0.00128622	0.00833743	0.147054	0	0	0	0.0011554	5.31458e-11	0.0121032	0.120918
CT2A vitro	0.101052	0.253247	0.0153508	0.408584	0.0445232	3.39522e-06	1.70992e-06	9.64949e-15	0.0347467	0.0318004	0.0415385	0.0169822	1.82913e-07	8.05852e-06	0.014192	0.00228976	7.92268e-16	0.0356803
Astrocyte vitro	0.115631	0.303466	0.00632654	0.399591	0.0576196	4.93797e-10	0.000526209	1.03476e-06	8.8643e-11	2.42118e-15	0.0375581	0.0162186	2.58093e-06	0.00567585	0.0202438	0.00213267	0.00331418	0.0316932
EPEN vitro	0.147256	0.112014	0.031163	0.400196	0.0999447	0.00208965	1.77603e-09	2.51799e-06	0.0244491	0.0549272	0.0435126	0.0160126	8.50928e-07	0.00707952	0.00777242	1.33149e-09	8.47318e-15	0.0535807
VM-M2 vitro	0.275203	0.101347	0.0369712	0.0992539	0.000269529	0.0921958	3.21419e-08	1.46454e-15	0.104609	0.219356	1.87113e-10	0.0103674	4.01462e-11	7.91177e-13	1.37656e-15	3.92716e-13	3.22707e-06	0.0604243
VM-M3 vivo	0.131985	0.274453	0.218065	2.14087e-15	2.17642e-15	0.024903	2.11943e-15	0.00956148	0.0157088	0.0322966	2.42712e-15	2.12243e-15	2.14472e-15	2.14889e-15	2.15231e-15	2.15843e-15	0.197578	0.0954491
VM-M3 vitro	0.235261	0.0432344	0.0851451	8.5164e-10	3.56635e-11	0.0939978	1.08833e-05	1.25711e-10	0.0212427	2.52073e-15	0.212131	0.0228599	6.24786e-05	1.21582e-10	1.8854e-13	2.81178e-14	0.223104	0.0629509
VM-NM1 vivo	0.0652925	2.95518e-16	0.0222521	0.340923	0.416096	2.9226e-16	0.00828752	0.0181046	2.90995e-16	0.0398294	0.0424526	0.0221302	2.95638e-16	3.38942e-16	0.0118234	2.87914e-16	1.2209e-14	0.0128087
VM-NM1 vitro	0.092515	0.249596	0.04373	0.390965	0.0304261	1.01715e-05	1.29015e-09	2.48517e-15	0.0403077	0.0189136	0.0588927	0.0135509	1.54206e-07	4.71534e-07	0.0123474	1.08239e-15	9.28183e-11	0.0487449
VM NS	0.0321524	0.0825298	0.0388444	0.537419	0.102695	0.0342136	0.00645039	0.00208605	1.21802e-10	0.00682847	0.123005	0	0	0.00967443	0.000784414	2.10057e-10	0.00768187	0.0156355
EPEN vivo	0.116071	1.70277e-10	0.0274554	0.383997	0.242467	0.0435577	0.0104014	1.50636e-09	1.26674e-15	0.0230535	0.0606374	0.0189149	1.05536e-09	4.82908e-14	0.0238648	4.20601e-09	4.15552e-09	0.0495799
VM-M2 vivo	0.227277	0.00966737	0.0193728	0.306966	0.114736	4.6426e-15	1.48265e-10	5.82076e-11	0.0116261	0.0680623	5.36941e-15	0.00171592	3.44183e-12	4.498e-15	0.0374518	2.56158e-13	0.0198142	0.18331
CT2A vivo	0.162577	0.215118	0.017799	0.40164	0.00651308	1.30112e-15	1.26228e-15	1.26463e-15	4.45359e-13	0.0222605	0.0924831	0.01376	6.74229e-15	4.03602e-13	1.26328e-15	6.17939e-11	0.011401	0.0564478
#sample	1899-12-31 14:00:00	1899-12-31 14:01:00	1899-12-31 16:00:00	1899-12-31 16:01:00	1899-12-31 16:02:00	1899-12-31 18:00:00	1899-12-31 18:01:00	1899-12-31 18:02:00	1899-12-31 18:03:00	1899-12-31 20:00:00	1899-12-31 20:01:00	1899-12-31 20:02:00	1899-12-31 20:03:00	1899-12-31 20:04:00	1899-12-31 20:05:00	1899-12-31 22:01:00	1899-12-31 22:02:00	1899-12-31 22:03:00	1899-12-31 22:04:00	1899-12-31 22:05:00	1899-12-31 22:06:00
brain	0	0.00178	0.0218	0.0501	0.0156	0.0184	0.438	0.0802	0.0343	0.00112	0.00731	3.38e-15	0.018	0.13	0.00788	0	0.00411	0.00427	4.74e-15	0.0155	0.152
heart	0.000244	0	0.0041	0.00552	0.000175	0.000321	0.11	0.677	0.0038	1.25e-05	0.00401	0.0132	0.028	0.00588	0.000343	1.6e-06	1.19e-09	2.92e-14	3.79e-13	3.57e-11	0.147
lung	0	0	0.0117	0.0867	0	0.026	0.136	0.627	0	5.96e-16	0.000693	0.0244	0.0334	0.0289	5.17e-13	0	0	0	3.47e-11	9.86e-10	0.0249
liver	4.04e-11	0	0.00174	0.0267	1.32e-06	0.00561	0.0999	0.818	0.000109	1.34e-16	0.000315	0.0168	0.0227	0.00332	7.3e-15	1.3e-16	0	0	3.74e-12	7.48e-11	0.00526

## Sheet: PG
#sample	1899-12-31 16:00:00	1899-12-31 16:01:00	1899-12-31 18:00:00	1899-12-31 18:01:00	1899-12-31 18:02:00	1899-12-31 18:03:00	1899-12-31 20:00:00	1899-12-31 20:01:00	1899-12-31 20:02:00	1899-12-31 20:03:00	1899-12-31 20:04:00	1899-12-31 22:00:00	1899-12-31 22:01:00	1899-12-31 22:02:00	1899-12-31 22:03:00	1899-12-31 22:04:00	1899-12-31 22:05:00	1899-12-31 22:06:00
BV2_vitro	0.219352	0.0319969	0.0589823	0.594834	0.0948342	0	0	0	0	0	0	0	0	0	0	0	0	0
B6_NS	0.368644	0.0360169	0.0388418	0.366525	0.189972	0	0	0	0	0	0	0	0	0	0	0	0	0
CT2A_vitro	0.568393	0.0358566	0.0312085	0.284197	0.0803453	0	0	0	0	0	0	0	0	0	0	0	0	0
Astrocyte_vitro	0.383464	0.0442708	0.0286458	0.386719	0.156901	0	0	0	0	0	0	0	0	0	0	0	0	0
EPEN_vitro	0.465042	0.0466102	0.0349576	0.306144	0.147246	0	0	0	0	0	0	0	0	0	0	0	0	0
VM_M2_vitro	0.40566	0.0283019	0.0721698	0.4	0.0938679	0	0	0	0	0	0	0	0	0	0	0	0	0
VM_M3_vivo	0.245723	0.0388802	0.0206065	0.475505	0.219285	0	0	0	0	0	0	0	0	0	0	0	0	0
VM_M3_vitro	0.257085	0.0291498	0.042915	0.560324	0.110526	0	0	0	0	0	0	0	0	0	0	0	0	0
VM_NM1_vivo	0.295414	0.0634921	0.0458554	0.395062	0.200176	0	0	0	0	0	0	0	0	0	0	0	0	0
VM_NM1_vitro	0.463496	0.0254425	0.0425885	0.379978	0.0884956	0	0	0	0	0	0	0	0	0	0	0	0	0
VM_NS	0.328916	0.0656627	0.0295181	0.374699	0.201205	0	0	0	0	0	0	0	0	0	0	0	0	0
EPEN_vivo	0.30661	0.0847613	0.0449816	0.291922	0.271726	0	0	0	0	0	0	0	0	0	0	0	0	0
VM_M2_vivo	0.282763	0.0950413	0.0330579	0.403778	0.18536	0	0	0	0	0	0	0	0	0	0	0	0	0
CT2A_vivo	0.30468	0.0905392	0.0391658	0.394201	0.171414	0	0	0	0	0	0	0	0	0	0	0	0	0
#sample	1899-12-31 14:00:00	1899-12-31 14:01:00	1899-12-31 16:00:00	1899-12-31 16:01:00	1899-12-31 16:02:00	1899-12-31 18:00:00	1899-12-31 18:01:00	1899-12-31 18:02:00	1899-12-31 18:03:00	1899-12-31 20:00:00	1899-12-31 20:01:00	1899-12-31 20:02:00	1899-12-31 20:03:00	1899-12-31 20:04:00	1899-12-31 20:05:00	1899-12-31 22:01:00	1899-12-31 22:02:00	1899-12-31 22:03:00	1899-12-31 22:04:00	1899-12-31 22:05:00	1899-12-31 22:06:00
brain	0	0	0.259267	0.120933	0	0.0300104	0.415871	0.000564303	0.00258342	0	0.00220945	0.00672669	0.000820805	0.0701568	0.000235357	0	0	0	0.00314772	0.00200071	0.0854737
heart	0	0	0.38338	0.000666565	0	0.028341	0.366359	0.120677	0.000408388	0	0.000623625	0.0370691	0.00192069	0.00265714	0.000623625	0	0	0	0.0146113	0.00717169	0.0354907
lung	0	0	0.390552	0.0419817	0	0.00756045	0.229371	0.140255	0	0	0	0.0138492	0.0338578	0.0942237	0	0	0	0	0.00278598	0.00649144	0.0390718
liver	0	0	0.173088	0.11905	0	0.143696	0.242675	0.0670481	0	0	0	0.0326304	0.0153414	0.030924	0.000530733	0	0	0	0.00814701	0.0115401	0.155329

## Sheet: PC sn-2
#sample	1899-12-31 16:00:00	1899-12-31 16:01:00	1899-12-31 18:00:00	1899-12-31 18:01:00	1899-12-31 18:02:00	1899-12-31 18:03:00	1899-12-31 20:00:00	1899-12-31 20:01:00	1899-12-31 20:02:00	1899-12-31 20:03:00	1899-12-31 20:04:00	1899-12-31 22:00:00	1899-12-31 22:01:00	1899-12-31 22:02:00	1899-12-31 22:03:00	1899-12-31 22:04:00	1899-12-31 22:05:00	1899-12-31 22:06:00
BV2_vitro	0.0471374	0.0757828	0.0646763	0.339363	0.220601	0.00334049	0.131015	0.00438629	0.0155597	0.00885104	0.0356935	0.000432851	0.00210412	0.00249266	0.000976758	0.00502194	0.0125757	0.0299887
B6_NS	0.0810387	0.0148368	0.0270724	0.305883	0.179998	0.00304066	0.0634423	0.00191761	0.0665863	0.00580355	0.133308	0	0	0	0	0.000683227	0.014534	0.101855
CT2A_vitro	0.124389	0.122818	0.061672	0.335903	0.128223	0.000540926	0.0506798	0.00230323	0.0240231	0.0189442	0.0627049	0.000237097	0.000639	0.00179464	0.00063662	0.00626021	0.0161735	0.0420566
Astrocyte_vitro	0.0834873	0.133601	0.0676118	0.308457	0.128026	0.00141972	0.0625567	0.0052803	0.0312199	0.0145539	0.0760365	0.000442372	0.000783641	0.00357015	0.000812549	0.00592863	0.0238981	0.0523144
EPEN_vitro	0.0918926	0.0630709	0.0333223	0.265569	0.113778	0.00289806	0.0345233	0.00651204	0.104153	0.00574117	0.120102	0.000387765	0.00315732	0.00461195	0.000517275	0.00843376	0.0497161	0.0916139
VM_M2_vitro	0.120489	0.115596	0.04404	0.238702	0.0951844	0.00177852	0.0294102	0.00531978	0.0590657	0.0116352	0.109738	0.00077488	0.00278333	0.00485865	0.000785377	0.0158563	0.0457243	0.0982584
VM_M3_vivo	0.0357719	0.026409	0.0444715	0.14373	0.238072	0.00367723	0.0422327	0.0204865	0.0504008	0.0301744	0.0991334	0.0037835	0.01144	0.0242917	0.00946424	0.0233719	0.0369311	0.156158
VM_M3_vitro	0.137348	0.172478	0.0594396	0.256296	0.141423	0.00372206	0.0338971	0.00178339	0.0226695	0.0257912	0.0745196	0.000221813	0.000878356	0.00212745	0.000815576	0.00611746	0.0183553	0.0421168
VM_NM1_vivo	0.0579171	0.0540545	0.047691	0.222881	0.27369	0.00688801	0.0804644	0.00794427	0.0607664	0.0205839	0.0908514	0.002332	0.00664269	0.0103516	0.00198068	0.00812711	0.0176807	0.0291537
VM_NM1_vitro	0.0779226	0.0999229	0.0487604	0.340172	0.167685	0.0027338	0.0445341	0.00440187	0.0418991	0.0270959	0.0626224	0.000356341	0.00125135	0.00335299	0.00118057	0.00686862	0.0226862	0.0465539
VM_NS	0.127292	0.0453769	0.0347448	0.24191	0.153088	0.00300686	0.0638193	0.00355235	0.0376613	0.00685511	0.0870679	0	0	0	0	0.00118548	0.0217639	0.172676
EPEN_vivo	0.0555225	0.0731306	0.0465651	0.242797	0.26034	0.0063765	0.0666669	0.00965504	0.0528202	0.0244992	0.087719	0.000592211	0.00218234	0.00288623	0.00162833	0.00400734	0.0153493	0.0472615
VM_M2_vivo	0.122127	0.0523807	0.136474	0.260813	0.126077	0.00102722	0.0988805	0.0336198	0.0227123	0.0140858	0.0133274	0.0113213	0.0257606	0.0220293	0.00557258	0.0119123	0.00783922	0.0340392
CT2A_vivo	0.0844736	0.074564	0.0795295	0.281657	0.147978	0.00132268	0.112696	0.022381	0.0272097	0.0158554	0.0242686	0.00395833	0.0119431	0.0135244	0.00616985	0.0135034	0.0151591	0.0638069
#sample	1899-12-31 14:00:00	1899-12-31 14:01:00	1899-12-31 16:00:00	1899-12-31 16:01:00	1899-12-31 16:02:00	1899-12-31 18:00:00	1899-12-31 18:01:00	1899-12-31 18:02:00	1899-12-31 18:03:00	1899-12-31 20:00:00	1899-12-31 20:01:00	1899-12-31 20:02:00	1899-12-31 20:03:00	1899-12-31 20:04:00	1899-12-31 20:05:00	1899-12-31 22:01:00	1899-12-31 22:02:00	1899-12-31 22:03:00	1899-12-31 22:04:00	1899-12-31 22:05:00	1899-12-31 22:06:00
brain	0	0.00938902	0.129245	0.00106354	0.00118332	0.0212207	0.293445	0.0147265	0.00490955	0.0400401	0.0188293	0.0223464	0.0205131	0.16525	0.00673673	0	0.0052318	0.0438471	0.00618636	0	0.195837
heart	0.00177376	0	0.0326791	0.000881243	0.00672279	0.00334259	0.0716785	0.0697179	0.00475037	0	0.00155412	0.0125519	0.0120769	0.101479	0.00458375	0.00556539	0.00066978	0	0	0.0368363	0.633136
lung	0	0	0.23828	0.101232	0	0.0131905	0.156236	0.18768	0	0.0011093	0	0.0205786	0.019148	0.149035	0.0134124	0	0	0	0.0122865	0.0188555	0.0689562
liver	0.000151759	0	0.00474117	0.00289818	0.000552554	0.00337058	0.102691	0.354994	0.0264198	0.0236222	0.000682914	0.00164945	0.0366113	0.200736	0.0240507	0.0231261	0	0	0	0.0092339	0.184469

## Sheet: PE sn-2
#sample	1899-12-31 16:00:00	1899-12-31 16:01:00	1899-12-31 18:00:00	1899-12-31 18:01:00	1899-12-31 18:02:00	1899-12-31 18:03:00	1899-12-31 20:00:00	1899-12-31 20:01:00	1899-12-31 20:02:00	1899-12-31 20:03:00	1899-12-31 20:04:00	1899-12-31 22:00:00	1899-12-31 22:01:00	1899-12-31 22:02:00	1899-12-31 22:03:00	1899-12-31 22:04:00	1899-12-31 22:05:00	1899-12-31 22:06:00
BV2_vitro	0	0	0.0121785	0.315893	0.12352	0	0.0236792	0.0521919	0.0178811	0.0628748	0.125045	0	0	0.0072345	0.00518071	0.0274644	0.0687637	0.158094
B6_NS	0	0	0.0131565	0.0345353	0.017186	0	0.00503679	0	0.0413069	0.0329136	0.19172	0	0	0	0.0364011	0.0849221	0.161822	0.381
CT2A_vitro	0	0	0.0261148	0.219886	0.0947537	0	0.0214095	0.0442045	0.0182263	0.108872	0.210362	0	0	0.013728	0.0122603	0.0406001	0.072707	0.116875
Astrocyte_vitro	0	0	0.0244169	0.155045	0.072343	0	0.0136913	0.0306366	0.0143803	0.129014	0.270707	0	0	0.00882788	0.0110916	0.0477573	0.0843485	0.13774
EPEN_vitro	0	0	0.0261148	0.219886	0.0947537	0	0.0214095	0.0442045	0.0182263	0.108872	0.210362	0	0	0.013728	0.0122603	0.0406001	0.072707	0.116875
VM_M2_vitro	0	0	0.0203889	0.131322	0.0618106	0	0.0121952	0.0218378	0.0123583	0.138705	0.295356	0	0	0.00891775	0.0109383	0.0649044	0.096437	0.124829
VM_M3_vivo	0	0	0.0213303	0.163783	0.111326	0	0.0260135	0.0387332	0.0243468	0.102451	0.185846	0	0	0.0161475	0.010168	0.039323	0.0694904	0.191042
VM_M3_vitro	0	0	0.0247535	0.248547	0.080751	0	0.0220804	0.0322221	0.0133605	0.085412	0.247746	0	0	0.0164148	0.0104901	0.0402014	0.0641557	0.113865
VM_NM1_vivo	0	0	0.0134095	0.138882	0.0778034	0	0.0176395	0.0357986	0.0165623	0.123615	0.26089	0	0	0.0122537	0.0105464	0.0488688	0.0830915	0.160639
VM_NM1_vitro	0	0	0.0277408	0.151485	0.0752204	0	0.0199458	0.0370676	0.0188674	0.127298	0.250012	0	0	0.0121606	0.0144146	0.0478064	0.0837011	0.134281
VM_NS	0	0	0.0153531	0.12503	0.0548066	0	0.018205	0.0334457	0.0133474	0.111627	0.179141	0	0	0.00960669	0.00736159	0.0381512	0.099134	0.294791
EPEN_vivo	0	0	0.0179861	0.2155	0.0740729	0	0.0299383	0.0664886	0.0211073	0.103543	0.190805	0	0	0.0185854	0.0166594	0.0435403	0.0637371	0.138037
VM_M2_vivo	0	0	0.0359944	0.197927	0.0825042	0	0.0375681	0.0464216	0.0210517	0.0609422	0.147369	0	0	0.0172121	0.010247	0.0314455	0.0643809	0.246936
CT2A_vivo	0	0	0.0266682	0.216499	0.100002	0	0.0358368	0.0531856	0.0233181	0.0713058	0.146873	0	0	0.017216	0.0108661	0.0327939	0.0620182	0.203418
#sample	1899-12-31 14:00:00	1899-12-31 14:01:00	1899-12-31 16:00:00	1899-12-31 16:01:00	1899-12-31 16:02:00	1899-12-31 18:00:00	1899-12-31 18:01:00	1899-12-31 18:02:00	1899-12-31 18:03:00	1899-12-31 20:00:00	1899-12-31 20:01:00	1899-12-31 20:02:00	1899-12-31 20:03:00	1899-12-31 20:04:00	1899-12-31 20:05:00	1899-12-31 22:01:00	1899-12-31 22:02:00	1899-12-31 22:03:00	1899-12-31 22:04:00	1899-12-31 22:05:00	1899-12-31 22:06:00
brain	0	0.00201416	0.0082726	0.00546742	0	0.000875542	0.123463	0.00150439	0	0.000119117	0.00999973	0.00806901	0.00649336	0.272879	0.00616513	0	0	0	0.0304647	0.0102376	0.513976
heart	0	0	0.001442	0.00358078	0	0.0129774	0.0380778	0.0261885	0.00209312	0.00113039	0	0.000247391	0.0214133	0.113409	0.00219607	0	7.71968e-05	0.00556298	0.0470257	0.0457566	0.678822
lung	0	0	0	0.017184	0	0.0259155	0.0878884	0.0849338	0	0	0.00168957	0.00266207	0.02795	0.379186	0.0188786	0	0	0	0.048462	0.0783356	0.226914
liver	0	0	0.0103533	0.0315914	0	0.0162852	0.0741466	0.0629563	0.000556484	0	0.00492859	0.00492643	0.0164353	0.395688	0.0277272	0	0	0	0.00736611	0.0167151	0.330323

## Sheet: Acyl CoA
#sample	1899-12-31 14:00:00	1899-12-31 14:01:00	1899-12-31 16:00:00	1899-12-31 16:01:00	1899-12-31 16:02:00	1899-12-31 18:00:00	1899-12-31 18:01:00	1899-12-31 18:02:00	1899-12-31 18:03:00	1899-12-31 20:00:00	1899-12-31 20:01:00	1899-12-31 20:02:00	1899-12-31 20:03:00	1899-12-31 20:04:00	1899-12-31 20:05:00	1899-12-31 22:01:00	1899-12-31 22:02:00	1899-12-31 22:03:00	1899-12-31 22:04:00	1899-12-31 22:05:00	1899-12-31 22:06:00
brain	0	0	0.285186	0.0118606	0	0.198113	0.273582	0.00610324	0.0263322	0	0.0120429	0.0272358	0.0319479	0.126974	0	0	0	0	0	0.00021759	0.000403807
heart	0	0	0.183256	0.123688	0	0.0863801	0.21253	0.158039	0.0476223	0	0.05898	0.0563258	0.0125901	0.0355292	0	0	0	0	0	0.00942563	0.0156338
lung	0	0	0.216783	0.0188894	0	0.121947	0.16839	0.107643	0	0	0	0.0976352	0.0700578	0.119626	0	0	0	0	0	0.0431989	0.0358301
liver	0	0	0.236276	0.121717	0	0.0824671	0.260116	0.125474	0.0232798	0	0.0375467	0.037097	0.00932266	0.0427081	0	0	0	0	0	0.0110358	0.0129599
